# Supplementary material for: Growth Promotion-Related miRNAs in Oncidium Orchid Roots Colonized by the Endophytic Fungus Piriformospora indica
Source: PLoS One. 2014 Jan 7;9(1):e84920. doi: 10.1371/journal.pone.0084920 (PMC3883679; doi:10.1371/journal.pone.0084920)
Supplement: Table S1 — Primer sequance information. (XLSX) [file pone.0084920.s001.xlsx]

## Sheet: Primers for conserved miRNAs
t0000001
5-TGACAACGAGAGAGAGCACGC-3
t0000002
5-TGGAAGGGGCATGCAGAGGAG-3
t0000007
5-TTGAGGGCAGCGTTGATGAAA-3
t0000009
5-TCGGACCAGGCTTCATTCCCC-3
t0000017
5-CTGACAGAAGATAGAGAGCAC-3
t0000019
5-TGAAGCTGCCAGCATGATCTGA-3
t0000045
5-TCGCTTGGTGCAGGTCGGGAC-3
t0000064
5-TTGACAGAAGATAGAGAGCAC-3
t0000153
5-TTCGTTTCACGTCGGGTTCACCA-3
t0000264
5-TGGAGAAGCAGGGCACGTGCA-3
t0000022
5-TGACAATGAGAGAGAGCACGC-3
t0000232
5-TTCCATCTCTTGCACACTGGA-3
t0000372
5-TGGAAGGGGCACGCAGAGGAGCTC-3
t0002244
5-GCTGGGATGAGGCAGAGCATG-3
>t0000955
5-TTTGGATTGAAGGGAGCTCTG-3
>t0067662
5-ATCTCGGACCAGGCTTCATTC-3
>t0005957
5-TTGAGCCGCGTCAATATCTCC-3
>t0033688
5-TTGAGGGCAGCGTGATGAAA-3
>t0290994
5-GATCCCCAGTGGAGTCGCCA-3
>t0171117
5-AAGATTAGGTGAACATACAAAGTT-3
>t0043126
5-ACACGGACACGACACGACACGGAC-3
>t0211428
5-AGGGAATCGTGGTGGCAGACGCAT-3
>t0398765
5-GATGGGATAGGCGAGGACGCAG-3
>t3328440
5-TTCCAAAGGGATCGCATTGATC-3

## Sheet: Primers for novel miRNAs
>no-P-indica-m0004_5p
5-AGGAACTTCTGGCTTTGGCGGTA-3
>no-P-indica-m0005_5p
5-CAAACGGCATCACCAAGAATTC-3
>no-P-indica-m0006_3p
5-CTCAAAAGGCGAGCTGACAAC-3
>no-P-indica-m0007_3p
5-AGGAGACCTGAATCTTGGCAT-3
>no-P-indica-m0012_5p
5-GTTTGGCAACGGATTTACTAA-3
>no-P-indica-m0016_5p
5-TCCTATGAGAGCTCGATTCAG-3
>P-indica-m0003_3p
5-TCAGGATCTCCACTAGCAGCA-3
>P-indica-m0004_5p
5-TGGAGAATCGTCCTGCAGATGA-3
>P-indica-m0005_5p
5-TTGGATGTTATGTGGGTATTTAT-3
P-indica-m0010_5p
5-TTTGGCAGGATTTACGGGATT-3
P-indica-m0011_5p
5-GGAGAGACTGTAGGGATTGGA-3
>P-indica-m0013_5p
5-TTTGGAGTGGTATGTATGTAA-3
>P-indica-m0016_5p
5-TATGATAAGTTTGGAGTGGTA-3
>P-indica-m0020_3p
5-TGACCAACTACAGATAGAACA-3
>P-indica-m0023_3p
5-GAGGAGATCATTTGTAGGCAT-3
>P-indica-m0026_3p
5-TCTTGAATGTAGTGGCTGGTG-3

## Sheet: Primers for putative targets 
MYB_miR159(Unigene51438_All)_qFP
5-GCAACCCTGCCTTATCAAATG-3
MYB_miR159(Unigene51438_All)_qRP
5-CGACTGCGTCGTAAGAGGATTTA-3
ARF_miR160(Unigene56301_All)_qFP
5-TGATTCTCCATTCAATGTTCGAA-3
ARF_miR160(Unigene56301_All)_qRP
5-CGGAGGTGGAATTCTGGTAGAG-3
NTF_miR169(Unigene15385_All)_qFP
5-CGATACCAGTTTGAGAGGAGCAT-3
NTF_miR169(Unigene15385_All)_qRP
5-ACTAGAAGAAGATTCATGGAGACAACAC-3
LRR_miR390(Unigene49204_All)_qFP
5-GGGACGATTCCCAAGCAAAT-3
LRR_miR390(Unigene49204_All)_qRP
5-GCAGCCTGTTAGGCCATTGT-3
TIR_miR393(Unigene5908_All)_qFP
5-TTATGTTCTATCGGGTTGCAAGAG-3
TIR_miR393(Unigene5908_All)_qRP
5-CGGCAAGCCCCTAAGCTTAC-3
GRF_miR396(Unigene24879_All)_qFP
5-GATGGGAAAAAATGGCGTTGT-3
GRF_miR396(Unigene24879_All)_qRP
5-GGGCACCCGCGAACA-3
Laccase_miR397(Unigene825_All)_qFP
5-GAGCCCGGCGACCTCTAC-3
Laccase_miR397(Unigene825_All)_qRP
5-TGGCCGGCGATGGA-3
POX_miR528(Unigene13132_All)_qFP
5-GCTTTGATGTTTGCAATCCTGTT-3
POX_miR528(Unigene13132_All)_qRP
5-GCAGTTCGCCATAAACTAATACAACTC-3
>ARF8(JL921390.1)_qPCR_FP
5-TGTTGACAGGGAGAATGATGTACTTC-3
>ARF8(JL921390.1)_qPCR_RP
5-CAAGATCAGAGAAAATAACGTCAAAATAAC-3
>AGO1(JL926749.1)_qPCR_FP
5-AGCTGCATCTGCTTCTTTGTCA-3
>AGO1(JL926749.1)_qPCR_RP
5-TGGGCGTAAAGGGAATCTCA-3
>F-box protein(Unigene68931_All)_qPCR_FP
5-TCTGCCAATCAATCCACAGATG-3
>F-box protein(Unigene68931_All)_qPCR_RP
5-AAGCATGTCTTGGCTCAATTCA-3
>CUC(Unigene51076_All)_qPCR_FP
5-AAGCCCCTGAACAAGACATGTC-3
>CUC(Unigene51076_All)_qPCR_RP
5-GTCCCAAGTCCAGTCTCTTCAGA-3
>SPL14(JL898938.1)_qPCR_FP
5-TGATATGGGACTCAGGCAATTG-3
>SPL14(JL898938.1)_qPCR_RP
5-CTTTAAAGAGACCAGTGCGTAGCA-3
PHV(L931162.1)_qPCR_FP
5-ATGGTGGTGAGCGGAAAAGA-3
PHV(L931162.1)_qPCR_RP
5-GCTAGGTTTCGGACACTCACTGTA-3
