# Supplementary material for: Growth Promotion-Related miRNAs in Oncidium Orchid Roots Colonized by the Endophytic Fungus Piriformospora indica
Source: PLoS One. 2014 Jan 7;9(1):e84920. doi: 10.1371/journal.pone.0084920 (PMC3883679; doi:10.1371/journal.pone.0084920)
Supplement: Table S2 — Conserved miRNA sequence information. (XLSX) [file pone.0084920.s002.xlsx]

## Sheet: Sheet1
ID	Homology	Family	Length	Count(+P.indica)	Count(-P.indica)	Sequence
t0909176	smo-miR1083	miR1083	20	2	0	TAGCCTGGAACGAAGCACGC
t5083111	smo-miR1088-5p	miR1088	20	1	0	CGAAGAAAGAGAACACGCAC
t0540608	han-miR1310	miR1310	21	3	0	GCATCGGGGGCACAACGCCCT
t4998128	han-miR1310	miR1310	22	1	1	GGCATCGGGGGCACAACGCCCT
t0171174	han-miR1310	miR1310	23	8	4	AGGCATCGGGGGCACAACGCCCT
t1940323	han-miR1310	miR1310	20	1	0	GGCATCGGGGGCGCAACGCC
CK12135432	pde-miR1312	miR1312	21	1	1	TTCGGAGAGAAAATGGCGACA
CK8825692	pde-miR1312	miR1312	22	1	1	TTCGGAGAGAAAATGGCAACAT
t0057153	pde-miR1312	miR1312	22	24	20	TTCGGAGAGAAAATGGCGACAT
t4051451	pde-miR1312	miR1312	22	1	0	TCGGAGAGAAAATGGCGACATA
CK7058620	pde-miR1312	miR1312	20	0	1	TCGGAGAGAAAATGGCGACA
CK2573608	pde-miR1312	miR1312	21	1	1	TCGGAGAGAAAATGGCGACAT
t5993251	pde-miR1312	miR1312	22	1	1	TTTGGAGAGAAAATGGCGACAT
t0140984	pde-miR1314	miR1314	22	10	5	TCGGCCTCGAATGTTAGGAGAA
t4603079	zma-miR1432-5p	miR1432	20	1	0	TAGGAGAGATGACACCGAGC
t3581381	gma-miR1511	miR1511	21	1	0	ATAAACCATGCTCTGATACCA
t2087172	gma-miR1511	miR1511	22	1	0	AACCTGGCTCTGATACCATCTT
t3305736	gma-miR1511	miR1511	20	1	0	GAACCTGGCTCTGATACCAT
t4273608	mdm-miR1511	miR1511	21	1	0	TGAACCTCGCTCTGATACCAT
CK5147006	gma-miR1520k	miR1520k	22	1	1	ATCAGAACCTGACACATGACGT
CK8014401	gma-miR1520k	miR1520k	21	1	1	ATCAGAACCTGACACATGACG
CK1686033	ssl-miR156	miR156	21	2	2	CAGAAGAGAGTGAGCACACAT
CK4493098	ssl-miR156	miR156	21	1	1	TCACAGAAGAGAGTGAGCACA
t2268981	ssl-miR156	miR156	21	1	0	CTACAGAAGAGAGTGAGCACA
t3220500	ssl-miR156	miR156	21	1	0	TTACAGAAGAGAGTGAGCACA
t5936588	ssl-miR156	miR156	21	1	1	ACAGAAGAGAGTGAGCACATA
CK5396181	ssl-miR156	miR156	23	1	1	TGACAGAAGAGAGTGAGCACACA
t1023206	ssl-miR156	miR156	23	2	7	TCTGACAGAAGAGAGTGAGCACA
t3735455	ssl-miR156	miR156	23	1	1	TGACAGAAGAGAGTGAGCACAAA
t4673435	ssl-miR156	miR156	23	1	0	ACTGACAGAAGAGAGTGAGCACA
t4683259	ssl-miR156	miR156	23	1	0	TGACAGAAGAGAGTGAGCACATT
t4732306	ssl-miR156	miR156	23	1	0	GCTGACAGAAGAGAGTGAGCACA
t0164215	ssl-miR156	miR156	22	8	5	TGACAGAAGAGAGTGAGCACAA
t0378349	ssl-miR156	miR156	22	4	2	TGACAGAAGAGAGTGAGCACAT
t1573099	ssl-miR156	miR156	22	1	1	CTGACAGAAGAGAGTGAGCACA
t3620301	ssl-miR156	miR156	22	1	1	ATGACAGAAGAGAGTGAGCACA
t4418324	ssl-miR156	miR156	22	1	1	TGACAGAAGAGAGTGAGCACAC
t0921775	ssl-miR156	miR156	20	2	2	GACAGAAGAGAGTGAGCACA
CK2527763	ssl-miR156	miR156	21	1	1	TGACGGAAGAGAGTGAGCACA
t0001640	ssl-miR156	miR156	21	959	822	TGACAGAAGAGAGTGAGCACA
t2092808	ssl-miR156	miR156	21	1	0	TGACAGAAGAGACTGAGCACA
t2697506	ssl-miR156	miR156	21	1	1	TGACAGAATAGAGTGAGCACA
t3303910	ssl-miR156	miR156	21	1	0	TGACAGAAGAGAGTTAGCACA
t4341439	ssl-miR156	miR156	21	1	0	TGACAGAAGAGAGTGCGCACA
t5638988	ssl-miR156	miR156	21	1	1	TGACAGAAGAGATTGAGCACA
t0143993	hci-miR156a	miR156a	20	9	10	TGACAGAAGAGAGTGAGTAC
CK1584580	tcc-miR156a	miR156a	21	2	2	TGACAGAAGAGAGAGAGCACA
t5877719	zma-miR156a-3p	miR156a	23	1	0	TGCTCACTACTCTCTCTGTCAGA
CK1449153	zma-miR156a-3p	miR156a	22	2	2	GCTCACTACTCTCTCTGTCAGA
CK12117541	zma-miR156a-3p	miR156a	21	1	1	GCTCACTTCTCTACCTGTCAG
t0228334	mdm-miR156ae	miR156ae	20	6	4	TGACAGAAGAAAGTGAGCAC
t3157815	aly-miR156b-3p	miR156b	22	1	0	CTCACCTCTCTATCTGTCAGAC
CK0984308	aly-miR156b-3p	miR156b	23	3	3	GCTCACCTCTCTATCTGTCAGAC
t0102095	aly-miR156b-3p	miR156b	23	13	2	TGCTCACCTCTCTATCTGTCAGA
t1349893	aly-miR156b-3p	miR156b	23	1	1	GCTCACCTCTCTATCTGTCAGAA
t5046679	aly-miR156b-3p	miR156b	23	1	0	TCTGACAGATAGAGAGGTGAGCA
t0732541	aly-miR156b-3p	miR156b	21	2	0	TGCTCACCTCTCTATCTGTCA
t0081401	aly-miR156b-3p	miR156b	22	17	58	GCTCACCTCTCTATCTGTCAGA
t0409182	aly-miR156b-3p	miR156b	22	3	0	CTGACAGATAGAGAGGTGAGCA
t0018257	cca-miR156b	miR156b	20	85	78	TGACAGAAGAGAGTGAGCAT
t3732674	cme-miR156b	miR156b	20	1	0	TTGACAGAAGATAGAGACAC
t0123798	cme-miR156b	miR156b	21	11	1	TTGACAGAAGATAGAGAGAAC
t0478929	cme-miR156b	miR156b	21	3	0	TTGACAGAAGATAGAGAGTAC
t0678489	cme-miR156b	miR156b	21	2	2	TTGACAGAAGATAGAGAGGAC
CK6339313	cme-miR156b	miR156b	21	1	1	TTGACAGAAGATAGAGAGCGC
t0401772	cme-miR156b	miR156b	21	4	2	TTGACAGAAGATAGAGAGCTC
t3399719	cme-miR156b	miR156b	21	1	0	TTGACAGAAGATAGAGAGCCC
t4140880	cme-miR156b	miR156b	21	1	0	TGTTGACAGAAGATAGAGAGC
t0729177	cme-miR156b	miR156b	22	2	0	TTGACAGAAGATAGAGAGCAAA
CK3160367	cme-miR156b	miR156b	23	1	1	TTGACAGAATATAGAGAGCACTT
t0046865	cme-miR156b	miR156b	23	30	3	TTGACAGAAGATAGAGAGCACAG
t0296591	cme-miR156b	miR156b	23	5	0	TTGACAGAAGATAGAGAGCACAA
t0300425	cme-miR156b	miR156b	23	5	1	TGTTGACAGAAGATAGAGAGCAC
t0642598	cme-miR156b	miR156b	23	2	0	TTGACAGAAGATAGAGAGCACCT
t0890959	cme-miR156b	miR156b	23	2	1	TTGACAGAAGATAGAGAGCACTT
t1147313	cme-miR156b	miR156b	23	2	1	GTTGACAGAAGATAGAGAGCACA
t6121857	cme-miR156b	miR156b	23	1	0	TTGACAGAAGATAGAGAGCACCC
t3000264	cme-miR156b	miR156b	20	1	0	TTGACAGAAGATAGAGAGCC
t3862254	cme-miR156b	miR156b	20	1	0	TTGACAGAAGATAGAGAGCT
CK2009780	cme-miR156b	miR156b	21	2	2	TTGACTGAAGATAGAGAGCAT
CK6256553	cme-miR156b	miR156b	21	1	1	TTGACAGAAGATAGAGAGCAG
t0108040	cme-miR156b	miR156b	21	13	6	TTGACAGAAGATAGAGAGCAT
t0921603	cme-miR156b	miR156b	21	2	2	TTGACAGAAGATAGAGAGCAA
t3739868	cme-miR156b	miR156b	21	1	0	TTGACAGAGGATAGAGAGCAT
t3892626	cme-miR156b	miR156b	21	1	0	GTTGACAGAAGATAGAGAGCA
CK11937141	cme-miR156b	miR156b	22	1	1	GTTGACAGAAGATAGAGAGCAC
t0007001	cme-miR156b	miR156b	22	230	30	TTGACAGAAGATAGAGAGCACA
t0098291	cme-miR156b	miR156b	22	14	4	TTGACAGAAGATAGAGAGCACC
t0119371	cme-miR156b	miR156b	22	11	1	TTGACAGAAGATAGAGAGCACT
t0186717	cme-miR156b	miR156b	22	7	1	CTTGACAGAAGATAGAGAGCAC
t0066777	cme-miR156b	miR156b	20	21	2	TTGACAGAAGATAGAGAGCA
t0000064	cme-miR156b	miR156b	21	22790	3282	TTGACAGAAGATAGAGAGCAC
t0141252	cme-miR156b	miR156b	21	10	1	TTGACAGAAGATATAGAGCAC
t0201131	cme-miR156b	miR156b	21	7	2	TTGACAGAAGATAGATAGCAC
t0252641	cme-miR156b	miR156b	21	5	0	TTGACAGAAGATAGACAGCAC
t0255028	cme-miR156b	miR156b	21	5	1	TTGAAAGAAGATAGAGAGCAC
t0305665	cme-miR156b	miR156b	21	5	0	TTGACATAAGATAGAGAGCAC
t0369482	cme-miR156b	miR156b	21	4	0	TTGACAGAAGATACAGAGCAC
t0369719	cme-miR156b	miR156b	21	4	2	TTGACTGAAGATAGAGAGCAC
t0400445	cme-miR156b	miR156b	21	4	0	TTGACAGAAGACAGAGAGCAC
t0517964	cme-miR156b	miR156b	21	3	0	TTGACAGGAGATAGAGAGCAC
t0585767	cme-miR156b	miR156b	21	3	0	TTGATAGAAGATAGAGAGCAC
t0615045	cme-miR156b	miR156b	21	2	0	TTGACAGAATATAGAGAGCAC
t0619837	cme-miR156b	miR156b	21	2	0	TTGACACAAGATAGAGAGCAC
t0706054	cme-miR156b	miR156b	21	2	0	TTGACAGAAGATTGAGAGCAC
t0998467	cme-miR156b	miR156b	21	2	0	TTGACAGAGGATAGAGAGCAC
t1087743	cme-miR156b	miR156b	21	2	1	TTGACAGAAGATAGGGAGCAC
t1134375	cme-miR156b	miR156b	21	2	0	TTGACAGAAAATAGAGAGCAC
t1236290	cme-miR156b	miR156b	21	2	0	TTGACAGATGATAGAGAGCAC
t1596827	cme-miR156b	miR156b	21	1	0	TTGAGAGAAGATAGAGAGCAC
t2192038	cme-miR156b	miR156b	21	1	0	TTGACAGCAGATAGAGAGCAC
t4789898	cme-miR156b	miR156b	21	1	0	TTGACGGAAGATAGAGAGCAC
t5286089	cme-miR156b	miR156b	21	1	1	TTGACAGTAGATAGAGAGCAC
t5407562	cme-miR156b	miR156b	21	1	0	TTGACAGAAGATAAAGAGCAC
CK11224345	osa-miR156b-3p	miR156b	21	1	1	GCTCACTCTCTATCTGTCAGA
CK1807427	zma-miR156b-3p	miR156b	22	2	2	TGCTCACCCTCTCTCTGTCACT
CK0929122	zma-miR156b-3p	miR156b	20	0	3	GCTCACCCTCTCTCTGTCGC
CK10600170	zma-miR156b-3p	miR156b	21	1	1	GTGACAGAGAGAGGGTGAGCA
CK3383576	zma-miR156b-3p	miR156b	21	1	1	GCTCACCCTCTCTCTGTCACC
t4160970	ghr-miR156c	miR156c	20	1	0	AGTCAGAAGAGAGTGAGCAC
t0100034	ghr-miR156c	miR156c	20	14	9	TGTCAGAAGAGAGTGAGCAC
CK5827714	smo-miR156c	miR156c	21	1	1	TTGACAGAAGAAAGAGAGCAC
CK8152593	smo-miR156d	miR156d	22	1	1	TGACAGAAGACAGTGAGCACAA
t3079769	smo-miR156d	miR156d	21	1	0	TGACAGAAGACAGAGAGCACA
t0088334	smo-miR156d	miR156d	20	15	11	TGACAGAAGACAGTGAGCAC
t1042308	smo-miR156d	miR156d	20	2	1	TGACAGAAGACAGAGAGCAC
CK5165184	cme-miR156e	miR156e	21	1	1	CTGACAGAAGATAGAGGGCAT
CK7088054	cme-miR156e	miR156e	21	1	1	TGACAGAAGATAGAGCGCACA
t0104539	cme-miR156e	miR156e	21	13	8	CTGACAGAAGATAGAGGGCAC
t0573887	cme-miR156e	miR156e	21	3	0	TGACAGAAGATAGAGGGCACA
t1296719	cme-miR156e	miR156e	22	1	0	TTGACAGAAGATAGAGGGCACC
t0385547	cme-miR156e	miR156e	20	4	0	TGACAGAAGATAGAGGGCAC
t2715908	cme-miR156e	miR156e	20	1	0	TGACAGAAGATAGAGCGCAC
t0137359	cme-miR156e	miR156e	21	10	2	TTGACAGAAGATAGAGGGCAC
t0326573	cme-miR156e	miR156e	21	4	0	TTGACAGAAGATAGAGTGCAC
t2606951	cme-miR156e	miR156e	21	1	1	TTGACAGAAGATAGAGCGCAC
CK8634852	sbi-miR156e	miR156e	20	0	1	TGACAGAAGAGAGCGAGCTC
CK1258997	sbi-miR156e	miR156e	22	2	2	TCTGACAGAAGAGAGCGAGCAC
t1689876	sbi-miR156e	miR156e	20	1	2	TGACAGAAGAGAGCGAGCAT
CK9261367	sbi-miR156e	miR156e	21	1	1	TGACAGAAGAGAGCGAGCACA
CK11173404	sbi-miR156e	miR156e	20	0	1	TGACAGAAGAGAGCAAGCAC
t0014995	sbi-miR156e	miR156e	20	104	76	TGACAGAAGAGAGCGAGCAC
t0087196	vvi-miR156e	miR156e	20	16	10	TGACAGAGGAGAGTGAGCAC
t0907749	vvi-miR156e	miR156e	20	2	2	TGACAGAGAAGAGTGAGCAC
CK7153548	aly-miR156f-3p	miR156f	21	1	1	GCTCATTCTCTATCTGTCGAC
t0062303	aly-miR156f-3p	miR156f	21	22	159	GCTCACTCTCTATCTGTCGAC
CK0997271	aly-miR156f-3p	miR156f	20	0	3	GCTCACTCTCTATCTGTCGA
CK10197907	aly-miR156f-3p	miR156f	21	1	1	TGACAGACAGAGAGTGAGCAC
CK9919970	cme-miR156f	miR156f	20	0	1	TGACAGAAGATAGAGAGGAC
t0208713	cme-miR156f	miR156f	20	6	2	TGACAGAAGATAGAGAGAAC
t1173194	cme-miR156f	miR156f	20	2	1	TGGCAGAAGATAGAGAGCAC
t2384801	cme-miR156f	miR156f	20	1	1	TGTCAGAAGATAGAGAGCAC
t0118190	cme-miR156f	miR156f	21	11	3	CTAACAGAAGATAGAGAGCAC
t0278958	cme-miR156f	miR156f	21	5	5	CTTACAGAAGATAGAGAGCAC
t0296790	cme-miR156f	miR156f	21	5	0	CTCACAGAAGATAGAGAGCAC
t2478020	cme-miR156f	miR156f	21	1	0	TTTACAGAAGATAGAGAGCAC
t2913549	cme-miR156f	miR156f	21	1	2	TTCACAGAAGATAGAGAGCAC
t3255774	cme-miR156f	miR156f	21	1	0	CTTACAGCAGATAGAGAGCAC
t4199701	cme-miR156f	miR156f	21	1	0	CCTACAGAAGATAGAGAGCAC
t5188746	cme-miR156f	miR156f	21	1	0	TGACAGAAGATAGAGAGCGCA
t5435079	cme-miR156f	miR156f	21	1	0	TACAGAAGATAGAGAGCACTT
t5060054	cme-miR156f	miR156f	23	1	0	TGACAGAAGATAGAGAGCACAAG
t0414720	cme-miR156f	miR156f	20	3	1	TTACAGAAGATAGAGAGCAC
t0575421	cme-miR156f	miR156f	20	3	0	TCACAGAAGATAGAGAGCAC
t1140876	cme-miR156f	miR156f	20	2	1	TGACAGAAGATAGAGAGCTC
t1968222	cme-miR156f	miR156f	20	1	1	CTACAGAAGATAGAGAGCAC
t5068957	cme-miR156f	miR156f	20	1	0	TGACAGAAGATAGAGAGCGC
t0102108	cme-miR156f	miR156f	21	13	5	TCGACAGAAGATAGAGAGCAC
t0287407	cme-miR156f	miR156f	21	5	1	CAGACAGAAGATAGAGAGCAC
t0298919	cme-miR156f	miR156f	21	5	2	CCGACAGAAGATAGAGAGCAC
t1111841	cme-miR156f	miR156f	21	2	1	CGGACAGAAGATAGAGAGCAC
t2090938	cme-miR156f	miR156f	21	1	0	TGGACAGAAGATAGAGAGCAC
t3072182	cme-miR156f	miR156f	21	1	0	TAGACAGAAGATAGAGAGCAC
t0358806	cme-miR156f	miR156f	22	4	0	TGACAGAAGATAGAGAGCACAG
t0665722	cme-miR156f	miR156f	22	2	0	TGACAGAAGATAGAGAGCACAC
t1231240	cme-miR156f	miR156f	22	2	0	TGACAGAAGATAGAGAGCACAA
t0440049	cme-miR156f	miR156f	20	3	1	CGACAGAAGATAGAGAGCAC
t2421510	cme-miR156f	miR156f	20	1	0	CGACAGAAGATAGTGAGCAC
t3234088	cme-miR156f	miR156f	20	1	0	GACAGAAGATAGAGAGCACT
t3637842	cme-miR156f	miR156f	20	1	0	TGACAGAAGATAGAGAGCAA
t5312940	cme-miR156f	miR156f	20	1	0	GACAGAAGATAGAGAGCACA
t0000865	cme-miR156f	miR156f	21	1863	126	TGACAGAAGATAGAGAGCACA
t0038213	cme-miR156f	miR156f	21	38	2	TGACAGAAGATAGAGAGCACT
t0058527	cme-miR156f	miR156f	21	24	11	TGACAGAAGATAGAGAGCACC
t0189126	cme-miR156f	miR156f	21	7	3	GTGACAGAAGATAGAGAGCAC
t0216435	cme-miR156f	miR156f	21	6	1	ATGACAGAAGATAGAGAGCAC
t3256143	cme-miR156f	miR156f	21	1	0	TGACAGAATATAGAGAGCACA
t3287749	cme-miR156f	miR156f	21	1	0	TGACAGAAGATTGAGAGCACA
t4653962	cme-miR156f	miR156f	21	1	0	TGACAGAAGATAGTGAGCACA
t5056736	cme-miR156f	miR156f	21	1	0	TGACAGAAGATAAAGAGCACA
CK12301177	cme-miR156f	miR156f	20	0	1	TGACAGAAGATTGAGAGCAC
t0000147	cme-miR156f	miR156f	20	10659	3784	TGACAGAAGATAGAGAGCAC
t0021533	cme-miR156f	miR156f	20	70	48	TGACAGAAGATAGTGAGCAC
t0246957	cme-miR156f	miR156f	20	6	4	TGACAGAAGATATAGAGCAC
t0566834	cme-miR156f	miR156f	20	3	1	TGACATAAGATAGAGAGCAC
t0587770	cme-miR156f	miR156f	20	3	1	TGACAGAAGATAGAAAGCAC
t0681516	cme-miR156f	miR156f	20	2	0	TGACAGATGATAGAGAGCAC
t2010561	cme-miR156f	miR156f	20	1	0	TGACCGAAGATAGAGAGCAC
t4739211	cme-miR156f	miR156f	20	1	0	TGACAGAAGATAGGGAGCAC
t4873569	cme-miR156f	miR156f	20	1	0	TGACAGAAGATACAGAGCAC
t5735443	cme-miR156f	miR156f	20	1	0	TGACAGAAGATAGATAGCAC
t5872623	cme-miR156f	miR156f	20	1	1	TGACAGAAAATAGAGAGCAC
t5890001	cme-miR156f	miR156f	20	1	1	TGACAGAAGATAGACAGCAC
CK4112614	nta-miR156f	miR156f	21	1	1	TGACAGAAGAGAATGAGCACA
t0220248	nta-miR156f	miR156f	20	6	9	TGACAGAAGAGAATGAGCAC
t0044297	aly-miR156g-5p	miR156g	20	32	25	CGACAGAAGAGAGTGAGCAC
CK4396101	cme-miR156g	miR156g	20	0	1	TGACAGAAGAGAGGGAGAAC
t6001491	cme-miR156g	miR156g	22	1	1	TCTGACAGAAGAGAGGGAGCAC
t2930709	cme-miR156g	miR156g	21	1	6	TGACAGAAGAGAGGGAGCACA
CK9580392	cme-miR156g	miR156g	20	0	1	TGACAGAAGAGAGGGCGCAC
t0006231	cme-miR156g	miR156g	20	259	266	TGACAGAAGAGAGGGAGCAC
t4214806	cme-miR156g	miR156g	20	1	0	TGACAGACGAGAGGGAGCAC
t0282164	gma-miR156g	miR156g	23	5	0	ACAGAAGATAGAGAGCACAGAGG
t0597153	gma-miR156g	miR156g	21	3	0	CAGAAGATAGAGAGCACAGAG
t3394271	gma-miR156g	miR156g	21	1	0	TGACAGAAGTTAGAGAGCACA
t4786993	gma-miR156g	miR156g	22	1	0	ACAGAAGATAGAGAGCACAGTC
t5483228	gma-miR156g	miR156g	20	1	0	CAGAAGATAGAGAGCACAGA
t0841754	gma-miR156g	miR156g	21	2	0	ACAGAAGATAGAGAGCACAGA
t0097515	gma-miR156g	miR156g	20	14	0	ACAGAAGATAGAGAGCACAG
t3305143	zma-miR156g-3p	miR156g	23	1	0	GCTCACTTCTCTACCTGTCAGCG
t4734101	zma-miR156g-3p	miR156g	23	1	0	GCTCACTTCTCTACCTGTCAGCC
t0343783	zma-miR156g-3p	miR156g	22	4	28	GCTCACTTCTCTACCTGTCAGC
t0251107	aly-miR156h-5p	miR156h	21	5	1	CTGACAGAAGAAAGAGAGCAC
t0038890	cme-miR156j	miR156j	20	37	28	TGACAGAAGAGAGTGAGAAC
t0079168	cme-miR156j	miR156j	20	17	12	TGGCAGAAGAGAGTGAGCAC
t0129190	cme-miR156j	miR156j	20	10	11	TGACAGAAGAGAGTGAGGAC
t0282013	cme-miR156j	miR156j	20	5	4	TGCCAGAAGAGAGTGAGCAC
CK4918231	cme-miR156j	miR156j	21	1	1	TAACAGAAGAGAGTGAGCACC
CK7686848	cme-miR156j	miR156j	22	1	1	TGCTGACAGAAGAGAGTGAGCA
CK9861162	cme-miR156j	miR156j	22	1	1	TGACAGAAGAGAGTGAGCAATT
CK4838239	cme-miR156j	miR156j	23	1	1	GGGTGACAGAAGAGAGTGAGCAC
t4179458	cme-miR156j	miR156j	23	1	1	ATCTGACAGAAGAGAGTGAGCAC
t4643971	cme-miR156j	miR156j	23	1	10	TGCTGACAGAAGAGAGTGAGCAC
CK10160984	cme-miR156j	miR156j	20	0	1	TCTGACAGAAGAGAGTGAGC
CK2044434	cme-miR156j	miR156j	20	0	2	CTACAGAAGAGAGTGAGCAC
CK3320435	cme-miR156j	miR156j	20	0	1	ACTGACAGAAGAGAGTGAGC
CK8558797	cme-miR156j	miR156j	20	0	1	TGACAGAAGAGTGTGAGCTC
t0035594	cme-miR156j	miR156j	20	41	32	TTACAGAAGAGAGTGAGCAC
t0042095	cme-miR156j	miR156j	20	34	35	TGACAGAAGAGAGTGAGCTC
t0055168	cme-miR156j	miR156j	20	25	10	TGACAGAAGAGAGTGAGCGC
t0084950	cme-miR156j	miR156j	20	16	4	TCACAGAAGAGAGTGAGCAC
t0097065	cme-miR156j	miR156j	20	14	23	TAACAGAAGAGAGTGAGCAC
t0204907	cme-miR156j	miR156j	20	7	7	TGACAGAAGAGAGTGAGCCC
t4898795	cme-miR156j	miR156j	20	1	0	GAACAGAAGAGAGTGAGCAC
CK12012602	cme-miR156j	miR156j	21	1	1	GCTGACAGAAGAGAGTGAGCA
CK5787076	cme-miR156j	miR156j	21	1	1	TGACAGAAGAGAGTGAGCAGT
t2801182	cme-miR156j	miR156j	21	1	1	TCTGACAGAAGAGAGTGAGCA
t4335607	cme-miR156j	miR156j	21	1	0	TAGACAGAAGAGAGTGAGCAC
t6072849	cme-miR156j	miR156j	21	1	0	TTGACAGAAGAGAGTGAGCTC
CK12295877	cme-miR156j	miR156j	22	1	1	TGACAGAAGAGAGTGAGCACCT
t0002816	cme-miR156j	miR156j	22	568	614	TCTGACAGAAGAGAGTGAGCAC
t2734429	cme-miR156j	miR156j	22	1	0	TATGACAGAAGAGAGTGAGCAC
t4305071	cme-miR156j	miR156j	22	1	1	TGACAGAAGAGAGTGAGCACCC
t5524177	cme-miR156j	miR156j	22	1	0	TCTGACATAAGAGAGTGAGCAC
t0021718	cme-miR156j	miR156j	20	70	64	TGACAGAAGAGAGTGAGCAA
t0094523	cme-miR156j	miR156j	20	14	12	AGACAGAAGAGAGTGAGCAC
t0220085	cme-miR156j	miR156j	20	6	7	CTGACAGAAGAGAGTGAGCA
t0267413	cme-miR156j	miR156j	20	5	0	TGACAGAAGAGAGTGAGCAG
t0553768	cme-miR156j	miR156j	20	3	6	GGACAGAAGAGAGTGAGCAC
t4513560	cme-miR156j	miR156j	20	1	0	TGACAGAAGAGATTGAGCAA
CK1788769	cme-miR156j	miR156j	21	2	2	TGACAGAAGAGAGTGAGCACG
CK2344413	cme-miR156j	miR156j	21	1	1	CTGACAAAAGAGAGTGAGCAC
t0007159	cme-miR156j	miR156j	21	225	287	CTGACAGAAGAGAGTGAGCAC
t0017744	cme-miR156j	miR156j	21	87	110	TGACAGAAGAGAGTGAGCACC
t1784081	cme-miR156j	miR156j	21	1	3	ATGACAGAAGAGAGTGAGCAC
t4599213	cme-miR156j	miR156j	21	1	4	GTGACAGAAGAGAGTGAGCAC
CK3156287	cme-miR156j	miR156j	22	1	1	ATTGACAGAAGAGAGTGAGCAC
t5099110	cme-miR156j	miR156j	22	1	2	TTTGACAGAAGAGAGTGAGCAC
t0000008	cme-miR156j	miR156j	20	144433	127163	TGACAGAAGAGAGTGAGCAC
t0015760	cme-miR156j	miR156j	20	99	93	TGACAGAAGAGATTGAGCAC
t0038509	cme-miR156j	miR156j	20	37	17	TGACATAAGAGAGTGAGCAC
t0040550	cme-miR156j	miR156j	20	35	31	TGACAGAAAAGAGTGAGCAC
t0053020	cme-miR156j	miR156j	20	27	16	TGACAGAATAGAGTGAGCAC
t0053592	cme-miR156j	miR156j	20	26	18	TGACAGAAGAGAGTCAGCAC
t0061026	cme-miR156j	miR156j	20	23	19	TGACAGAAGAGACTGAGCAC
t0070273	cme-miR156j	miR156j	20	20	17	TGACGGAAGAGAGTGAGCAC
t0071227	cme-miR156j	miR156j	20	19	16	TGACAGGAGAGAGTGAGCAC
t0076088	cme-miR156j	miR156j	20	18	15	TGACAGAAGAGAGTTAGCAC
t0082459	cme-miR156j	miR156j	20	17	21	TGACAGAAGAGAGTGGGCAC
t0089208	cme-miR156j	miR156j	20	15	10	TGACAGATGAGAGTGAGCAC
t0092342	cme-miR156j	miR156j	20	15	12	TGACAGAAGAGTGTGAGCAC
t0102453	cme-miR156j	miR156j	20	13	12	TGACAAAAGAGAGTGAGCAC
t0104442	cme-miR156j	miR156j	20	13	7	TGACTGAAGAGAGTGAGCAC
t0126187	cme-miR156j	miR156j	20	11	4	TGACACAAGAGAGTGAGCAC
t0154393	cme-miR156j	miR156j	20	9	13	TGACAGAAGAGAGTAAGCAC
t0193426	cme-miR156j	miR156j	20	7	6	TGACAGAAGAGAGTGCGCAC
t0195255	cme-miR156j	miR156j	20	7	5	TGACAGAACAGAGTGAGCAC
t0195912	cme-miR156j	miR156j	20	7	3	TGACAGCAGAGAGTGAGCAC
t0273304	cme-miR156j	miR156j	20	5	10	TGACAGTAGAGAGTGAGCAC
t0292118	cme-miR156j	miR156j	20	5	11	TGACAGAAGAGCGTGAGCAC
t0380851	cme-miR156j	miR156j	20	4	3	TGACAGAAGAGAGTGTGCAC
t0605584	cme-miR156j	miR156j	20	3	3	TGACAGACGAGAGTGAGCAC
t5779607	cme-miR156j	miR156j	20	1	0	TGACCGAAGAGAGTGAGCAC
CK9178167	cme-miR156j	miR156j	21	1	1	TGACAGAATGAGAGTGAGCAC
t0012610	cme-miR156j	miR156j	21	125	34	TTGACAGAAGAGAGTGAGCAC
t0292821	cme-miR156j	miR156j	21	5	4	TGACAGAAGAAGAGTGAGCAC
t0376285	cme-miR156j	miR156j	21	4	0	TTGACAGAAGATAGTGAGCAC
t2143769	cme-miR156j	miR156j	21	1	0	TTGACAGAAAAGAGTGAGCAC
t5430119	cme-miR156j	miR156j	21	1	0	TTGACAGAAGAGATTGAGCAC
t1140272	mtr-miR156j	miR156j	21	2	0	CTGACAGAAGAGGGTGAGCAC
t0048621	mtr-miR156j	miR156j	20	29	27	TGACAGAAGAGGGTGAGCAC
t0125471	ptc-miR156l	miR156l	21	11	1	CTGACAGAAGATGGAGAGCAC
t0828023	ptc-miR156l	miR156l	21	2	0	TTGACAGAAGATGGAGAGCAC
t1781380	ptc-miR156l	miR156l	21	1	0	TTGACAGAAGATGTAGAGCAC
t2032670	gma-miR156r	miR156r	22	1	0	CTGACAGAAGATAGAGAGCATC
t0123639	gma-miR156r	miR156r	20	11	2	TGACAGAAGATAGAGAGCAT
t0032791	gma-miR156r	miR156r	21	44	14	CTGACAGAAGATAGAGAGCAT
CK2042986	gma-miR156s	miR156s	23	2	2	TGACAGAAGAGAGTGAGCACTCG
CK7753215	gma-miR156s	miR156s	23	1	1	TGACAGAAGAGAGTGAGCACTTT
CK6976275	gma-miR156s	miR156s	20	0	1	ACAGAAGAGAGTGAGCACTG
t5368968	gma-miR156s	miR156s	21	1	0	CGACAGAAGAGAGTGAGCACT
t5584926	gma-miR156s	miR156s	22	1	1	TGACAGAAGAGAGTGAGCACTA
t0022173	gma-miR156s	miR156s	21	68	65	TGACAGAAGAGAGTGAGCACT
t0550778	mdm-miR156s	miR156s	20	3	0	CTGACAGAAGATAGAGACAC
CK5483730	mdm-miR156s	miR156s	21	1	1	CTGACATAAGATAGAGAGTAC
t0042934	mdm-miR156s	miR156s	21	33	18	CTGACAGAAGATAGAGAGAAC
t0091024	mdm-miR156s	miR156s	21	15	1	CTGACAGAAGATAGAGAGTAC
t0145711	mdm-miR156s	miR156s	21	9	4	CTGACAGAAGATAGAGAGGAC
CK12346869	mdm-miR156s	miR156s	21	1	1	CCTGACAGAAGATAGAGAGCT
t0053435	mdm-miR156s	miR156s	21	26	3	CTGACAGAAGATAGAGAGCTC
t0214384	mdm-miR156s	miR156s	21	6	3	CTGACAGAAGATAGAGAGCGC
t0293699	mdm-miR156s	miR156s	21	5	2	CTGACAGAAGATAGAGAGCCC
t0317649	mdm-miR156s	miR156s	21	4	0	TGCTGACAGAAGATAGAGAGC
t4716464	mdm-miR156s	miR156s	21	1	0	CTGACAGAAGATATAGAGCTC
t0338519	mdm-miR156s	miR156s	22	4	0	TGCTGACAGAAGATAGAGAGCA
CK11781950	mdm-miR156s	miR156s	23	1	1	CTGACAGAAGATAGAGAGCACGC
CK6263663	mdm-miR156s	miR156s	23	1	1	ATCTGACAGAAGATAGAGAGCAC
t0043489	mdm-miR156s	miR156s	23	33	7	GCTGACAGAAGATAGAGAGCACA
t0179509	mdm-miR156s	miR156s	23	7	1	TGCTGACAGAAGATAGAGAGCAC
t0428964	mdm-miR156s	miR156s	23	3	0	CTGACAGAAGATAGAGAGCACAA
t2037885	mdm-miR156s	miR156s	23	1	0	ACCTGACAGAAGATAGAGAGCAC
t2967065	mdm-miR156s	miR156s	23	1	0	CTGACAGAAGATAGAGAGCACCT
t5180560	mdm-miR156s	miR156s	23	1	1	TCCTGACAGAAGATAGAGAGCAC
t5692926	mdm-miR156s	miR156s	20	1	0	CTGACAGAAGATAGAGAGCC
t6038017	mdm-miR156s	miR156s	20	1	0	CTGACAGAAGATAGAGAGCT
t0245341	mdm-miR156s	miR156s	21	6	4	CTGACAGAAGATAGAGAGCAA
t0481290	mdm-miR156s	miR156s	21	3	0	CCTGACAGAAGATAGAGAGCA
t0534552	mdm-miR156s	miR156s	21	3	2	CTGACAGAAGATAGAGAGCAG
t4859966	mdm-miR156s	miR156s	21	1	0	GCTGACAGAAGATAGAGAGCA
CK3608217	mdm-miR156s	miR156s	22	1	1	TCTGACAGAAGATAGTGAGCAC
CK9015043	mdm-miR156s	miR156s	22	1	1	CTGACAGAAGATTGAGAGCACT
t0030517	mdm-miR156s	miR156s	22	48	26	CTGACAGAAGATAGAGAGCACA
t0054800	mdm-miR156s	miR156s	22	26	31	CTGACAGAAGATAGAGAGCACC
t0065184	mdm-miR156s	miR156s	22	21	9	CTGACAGAAGATAGAGAGCACT
t0089754	mdm-miR156s	miR156s	22	15	7	CCTGACAGAAGATAGAGAGCAC
t0136397	mdm-miR156s	miR156s	22	10	1	TCTGACAGAAGATAGAGAGCAC
t0851478	mdm-miR156s	miR156s	22	2	1	GCTGACAGAAGATAGAGAGCAC
t0932411	mdm-miR156s	miR156s	22	2	2	ACTGACAGAAGATAGAGAGCAC
t3401439	mdm-miR156s	miR156s	22	1	0	CTGACAGACGATAGAGAGCACC
t3577203	mdm-miR156s	miR156s	22	1	0	CTGACAGAAGATAGAGAGCACG
t0022939	mdm-miR156s	miR156s	20	66	18	CTGACAGAAGATAGAGAGCA
t0000017	mdm-miR156s	miR156s	21	67303	27408	CTGACAGAAGATAGAGAGCAC
t0063842	mdm-miR156s	miR156s	21	22	16	CTGACAGAAGATATAGAGCAC
t0075452	mdm-miR156s	miR156s	21	18	3	CTGACATAAGATAGAGAGCAC
t0113278	mdm-miR156s	miR156s	21	12	0	CTGACAGAAGATAGATAGCAC
t0124964	mdm-miR156s	miR156s	21	11	3	CTGACAGAAGATAGAGCGCAC
t0128907	mdm-miR156s	miR156s	21	10	2	CTGACACAAGATAGAGAGCAC
t0130502	mdm-miR156s	miR156s	21	10	3	CTGACAGAAGACAGAGAGCAC
t0132607	mdm-miR156s	miR156s	21	10	2	CTGACAGAATATAGAGAGCAC
t0134993	mdm-miR156s	miR156s	21	10	2	CTGACAGAAGATAGGGAGCAC
t0135964	mdm-miR156s	miR156s	21	10	3	CTGACAGGAGATAGAGAGCAC
t0138995	mdm-miR156s	miR156s	21	10	2	CTGACAGAAGATAGTGAGCAC
t0145259	mdm-miR156s	miR156s	21	9	8	CTGAAAGAAGATAGAGAGCAC
t0152965	mdm-miR156s	miR156s	21	9	2	CTGACAGAAGATAAAGAGCAC
t0156005	mdm-miR156s	miR156s	21	9	2	CTGACAGAAAATAGAGAGCAC
t0164599	mdm-miR156s	miR156s	21	8	6	CTGATAGAAGATAGAGAGCAC
t0174115	mdm-miR156s	miR156s	21	8	1	CTGACAGAAGATACAGAGCAC
t0206966	mdm-miR156s	miR156s	21	7	0	CTGACTGAAGATAGAGAGCAC
t0224825	mdm-miR156s	miR156s	21	6	5	CTGACAGAAGATTGAGAGCAC
t0224914	mdm-miR156s	miR156s	21	6	3	CTGACAGAGGATAGAGAGCAC
t0228800	mdm-miR156s	miR156s	21	6	2	CTGACGGAAGATAGAGAGCAC
t0233827	mdm-miR156s	miR156s	21	6	1	CTGACAGAAGATAGACAGCAC
t0304011	mdm-miR156s	miR156s	21	5	3	CTGAGAGAAGATAGAGAGCAC
t0351491	mdm-miR156s	miR156s	21	4	0	CTGACAGATGATAGAGAGCAC
t0356507	mdm-miR156s	miR156s	21	4	1	CTGACAGACGATAGAGAGCAC
t0393183	mdm-miR156s	miR156s	21	4	1	CTGACAGAAGATAGAGTGCAC
t0425057	mdm-miR156s	miR156s	21	3	1	CTGACAGAACATAGAGAGCAC
t0489314	mdm-miR156s	miR156s	21	3	1	CTGACAGAAGATAGCGAGCAC
t0521598	mdm-miR156s	miR156s	21	3	2	CTGACAAAAGATAGAGAGCAC
t0533307	mdm-miR156s	miR156s	21	3	1	CTGACAGAAGATAGAAAGCAC
t0740329	mdm-miR156s	miR156s	21	2	2	CTGACAGTAGATAGAGAGCAC
t2452821	mdm-miR156s	miR156s	21	1	0	CTGACAGAAGACATAGAGCAC
t3302958	mdm-miR156s	miR156s	21	1	2	CTGACAGCAGATAGAGAGCAC
t4855467	mdm-miR156s	miR156s	21	1	1	CTGACAGAAGATCGAGAGCAC
t6082684	mdm-miR156s	miR156s	21	1	0	CTGACCGAAGATAGAGAGCAC
t0919214	mdm-miR156s	miR156s	22	2	0	CTGACAGAAGAATAGAGAGCAC
CK11800116	mdm-miR156s	miR156s	20	0	1	CTGACAGAAGAAGAGAGCAC
CK4391309	mdm-miR156s	miR156s	20	0	1	CTGACAGAAATAGAGAGCAC
t0645091	mdm-miR156s	miR156s	20	2	1	CTGACAGAAGATGAGAGCAC
CK2445770	mdm-miR156w	miR156w	20	0	1	TGACAGAAGAGAGAGAGAAC
CK2487055	mdm-miR156w	miR156w	23	1	1	TGCTGACAGAAGAGAGAGAGCAC
CK6078503	mdm-miR156w	miR156w	21	1	1	TGACAGAAGAGAGAGAGCACT
t0234947	mdm-miR156w	miR156w	21	6	0	CTGACAGAAGAGAGAGAGCAC
CK10974797	mdm-miR156w	miR156w	20	0	1	TGACAGGAGAGAGAGAGCAC
t0008819	mdm-miR156w	miR156w	20	182	158	TGACAGAAGAGAGAGAGCAC
t2215301	mdm-miR156w	miR156w	20	1	0	TGACAGAAGAGAGAAAGCAC
t2680484	mdm-miR156w	miR156w	20	1	0	TGACAGAAGAGAGAGTGCAC
t0230156	mdm-miR156w	miR156w	21	6	0	TTGACAGAAGAGAGAGAGCAC
t2241366	mdm-miR156w	miR156w	21	1	0	TTGACAGAAGAGACAGAGCAC
t0703337	aly-miR157a-3p	miR157a	21	2	0	GCTCTCTAGCCTTCTGTCATC
t4029871	aly-miR157c-3p	miR157c	22	1	0	TGCTCTCTATACTTCGGTCATC
t1412384	aly-miR157c-3p	miR157c	21	1	0	GCTCTCTATACTTCGGTCATC
t0770800	aly-miR157c-3p	miR157c	20	2	0	TGCTCTCTATACTTCGGTCA
t0658584	aly-miR158a-3p	miR158a	21	2	0	TTCCCAAATGTAGACAAAGCA
t0035494	aly-miR158a-3p	miR158a	20	41	0	TCCCAAATGTAGACAAAGCA
t3172217	aly-miR158a-3p	miR158a	20	1	0	TCCCAAATATAGACAAAGCA
CK1187144	smo-miR159	miR159	21	2	2	CTTGGATTGAAGGGAGCTCCC
t4436939	cme-miR159a	miR159a	20	1	0	TTTGGATTGAAGGGAGCCTA
CK9792919	cme-miR159a	miR159a	21	1	1	TTTGGATTGAAGGGAGCTTTT
t3059890	cme-miR159a	miR159a	21	1	0	TTTGGATTGAAGGGAGCTGTG
t6314592	cme-miR159a	miR159a	21	1	0	TTTGGATTGAAGGGAGCTTTC
t0236631	cme-miR159a	miR159a	20	6	0	TTTGGATTGAAGGGAGCTTA
t0906124	cme-miR159a	miR159a	20	2	0	TTTGGATTGAAGGGAGCTTG
t5523464	cme-miR159a	miR159a	20	1	0	TTTGGATTGAAGGGAGCTTT
CK3928451	cme-miR159a	miR159a	21	1	1	TTTGGATTGAAGGGAGCTCGG
t5214982	cme-miR159a	miR159a	22	1	0	TTTGGATTGAAGGGAGCTCTCT
t0905794	cme-miR159a	miR159a	23	2	0	TTTGGATTGAAGGGAGCTCTACT
t1007988	cme-miR159a	miR159a	23	2	0	TTTGGATTGAAGGGAGCTCTAAA
t3305373	cme-miR159a	miR159a	23	1	0	TTTGGATTGAAGGGAGCTCTACA
t2061179	cme-miR159a	miR159a	21	1	0	ATTGGATTGAAGGGAGCTCTA
t2454308	cme-miR159a	miR159a	22	1	0	TTTGGATTGAAGGGAGCTCTAC
t4444795	cme-miR159a	miR159a	22	1	1	TTTGGATTGAAGGGAGCTCTAA
t5379498	cme-miR159a	miR159a	22	1	0	TTTGTATTGAAGGGAGCTCTAA
t0034256	cme-miR159a	miR159a	20	42	9	TTTGGATTGAAGGGAGCTCT
t0014311	cme-miR159a	miR159a	21	109	62	TTTGGATTGAAGGGAGCTCTA
t0563061	cme-miR159a	miR159a	21	3	2	TTTGGATTGAAGGGAGTTCTA
t4617502	cme-miR159a	miR159a	21	1	0	TTTGGATTTAAGGGAGCTCTA
t5532285	cme-miR159a	miR159a	21	1	0	TTTGGATTGAAGTGAGCTCTA
t4778666	ssp-miR159a	miR159a	20	1	0	TTTGATTGAAGGGAGCTCTG
t5391026	ssp-miR159a	miR159a	20	1	0	TTCGATTGAAGGGAGCTCTG
CK12287973	ssp-miR159a	miR159a	21	1	1	TTCGGATTGAAGGGAGCTCTG
t2352794	ssp-miR159a	miR159a	21	1	0	TTGGGATTGAAGGGAGCTCTG
CK8136642	ssp-miR159a	miR159a	21	1	1	TGGATTGAAGGGAGCTCTGCA
t4013564	ssp-miR159a	miR159a	22	1	0	TTGGATTGAAGGGAGCTCTGCA
t4240894	ssp-miR159a	miR159a	22	1	0	TTGGATTGAAGGGAGCTCTGCG
CK5675225	ssp-miR159a	miR159a	23	1	1	TTTGGATTGAAGGGAGCTCTGTC
t0116119	ssp-miR159a	miR159a	23	12	1	TTTGGATTGAAGGGAGCTCTGAA
t1021466	ssp-miR159a	miR159a	23	2	0	TTTGGATTGAAGGGAGCTCTGGA
t2700351	ssp-miR159a	miR159a	23	1	0	TTTGGATTGAAGGGAGCTCTGCC
t3225571	ssp-miR159a	miR159a	23	1	0	TTTGGATTGAAGGGAGCTCTGCT
t4306780	ssp-miR159a	miR159a	23	1	0	TTTGGATTGAAGGGAGCTCTGTT
t0590348	ssp-miR159a	miR159a	21	3	1	TTGGATTGAAGGGAGCTCTGC
t5564727	ssp-miR159a	miR159a	21	1	0	TTGGATTGAAGGGAGCTCTGA
t0009299	ssp-miR159a	miR159a	22	173	42	TTTGGATTGAAGGGAGCTCTGA
t0081939	ssp-miR159a	miR159a	22	17	7	TTTGGATTGAAGGGAGCTCTGT
t0146265	ssp-miR159a	miR159a	22	9	1	TTTGGATTGAAGGGAGCTCTGC
t0596438	ssp-miR159a	miR159a	22	3	0	TTTGGATTGAAGGGAGCTCTGG
t2684559	ssp-miR159a	miR159a	22	1	0	TTTGGATTGAAGGGATCTCTGA
t5234271	ssp-miR159a	miR159a	22	1	0	TTTGGATTGAAGGTAGCTCTGA
t0286669	ssp-miR159a	miR159a	20	5	3	TTGGATTGAAGGGAGCTCTG
t0000955	ssp-miR159a	miR159a	21	1668	488	TTTGGATTGAAGGGAGCTCTG
t0484139	ssp-miR159a	miR159a	21	3	0	TTTGGATTGAAGGGAGATCTG
t0836046	ssp-miR159a	miR159a	21	2	0	TTTGGATTGAAGGGATCTCTG
t1125477	ssp-miR159a	miR159a	21	2	0	TTTGGATTGAAGGGGGCTCTG
t2040890	ssp-miR159a	miR159a	21	1	0	TTTGGATTGAAGGGACCTCTG
t2068579	ssp-miR159a	miR159a	21	1	0	TTTGGATTGAAGTGAGCTCTG
t2152238	ssp-miR159a	miR159a	21	1	0	TTTGCATTGAAGGGAGCTCTG
t2846872	ssp-miR159a	miR159a	21	1	0	TTTGGATTGAACGGAGCTCTG
t5490953	ssp-miR159a	miR159a	21	1	0	TTTGGATTGTAGGGAGCTCTG
t6050405	ssp-miR159a	miR159a	21	1	0	TTTGGGTTGAAGGGAGCTCTG
t1229833	ssp-miR159a	miR159a	20	2	0	TTTGGATTGAGGGAGCTCTG
t0936333	aly-miR159b-3p	miR159b	22	2	0	TTTGGATTGAAGGGAGCTCTTT
t0779465	aly-miR159b-3p	miR159b	21	2	0	TTTGGATTGAAGGGAGCTCTT
t5382880	mdm-miR159b	miR159b	20	1	1	CTTGGATTGAAGGGAGCCCC
t3834397	mdm-miR159b	miR159b	22	1	0	CTTGGATTGAAGGGAGCTCAAA
CK1988613	mdm-miR159b	miR159b	20	0	2	CTTGGATTGAAGGGAGCTTC
CK7958260	mdm-miR159b	miR159b	20	0	1	TTCTTGGATTGAAGGGAGCT
CK0298083	mdm-miR159b	miR159b	21	7	7	TTCTTGGATTGAAGGGAGCTC
t0284932	mdm-miR159b	miR159b	22	5	1	CTTGGATTGAAGGGAGCTCCAA
CK7143009	mdm-miR159b	miR159b	20	0	1	CTTGGATTGAAGGGAGCTCA
t2258434	mdm-miR159b	miR159b	20	1	0	CCTTGGATTGAAGGGAGCTC
CK2459747	mdm-miR159b	miR159b	21	1	1	CTTGGATTGAAGGGAGCTCCG
t0810468	mdm-miR159b	miR159b	21	2	12	CTTGGATTGAAGGGAGCTCCA
CK3139224	mdm-miR159b	miR159b	20	0	1	CTTGGATTGAATGGAGCTCC
CK4997965	mdm-miR159b	miR159b	20	0	1	CTTGGATTGAAGGGACCTCC
CK5510004	mdm-miR159b	miR159b	20	0	1	CTTGGATTGAAGGCAGCTCC
t0006691	mdm-miR159b	miR159b	20	241	539	CTTGGATTGAAGGGAGCTCC
t0975086	pta-miR159b	miR159b	21	2	0	TTTGGATTGAAGAGAGCTCTG
CK8539315	aly-miR159c-3p	miR159c	20	0	1	TTTGGATTGAAGGGAGCTCC
CK4355676	ptc-miR159d	miR159d	23	1	1	CTTGGATTGAAGGGAGCTCCTGC
CK2811777	ptc-miR159d	miR159d	22	1	1	CTTGGATTGAAGGGAGCTCCTC
t0298469	ptc-miR159d	miR159d	21	5	6	CTTGGATTGAAGGGAGCTCCT
t4656141	zma-miR159d-5p	miR159d	21	1	0	TTTGGATCGAAGGGAGCTCTA
CK9282846	gma-miR159e-5p	miR159e	21	1	1	ATTGGAATTCAAGGAGCTCCA
CK3018110	cme-miR160c	miR160c	20	0	1	TCCTGGCTCCCTGTATGCCA
t6229701	cme-miR160c	miR160c	21	1	0	TGCCTGGCTCCCTGTATGCCT
t0066396	cme-miR160c	miR160c	21	21	22	TGCCTGGCTCCCTGTATGCCA
CK10141299	osa-miR160d-3p	miR160d	21	1	1	GCGTGCGAGGAGCCAAGCATT
t0603969	aly-miR161-5p.1	miR161	21	3	0	TTGAAAGTGACTACATCGGGG
t4840701	bdi-miR162	miR162	21	1	0	TGTATAAACCTCTGCATCCGG
t6314209	bdi-miR162	miR162	21	1	0	TCAATAAACCTCTGCATCCGG
t1546770	bdi-miR162	miR162	22	1	0	TTGATAAACCTCTGCATCCGGC
CK12118043	bdi-miR162	miR162	22	1	1	GCGATAAACCTCTGCATCCGGC
CK9372891	bdi-miR162	miR162	23	1	1	TCGATAAACCTCTGCATCCGGTT
t0104007	bdi-miR162	miR162	23	13	4	TCGATAAACCTCTGCATCCGGCT
t0678730	bdi-miR162	miR162	23	2	0	TCGATAAACCTCTGCATCCGGCA
t2703853	bdi-miR162	miR162	23	1	0	TCGATAAACCTCTGCATCCGGCC
t5320474	bdi-miR162	miR162	23	1	0	TCGATAAACCTCTGTATCCGGCT
CK3220772	bdi-miR162	miR162	21	1	1	CGATAAACCTCTGCATCCGGA
t0703989	bdi-miR162	miR162	21	2	6	CGATAAACCTCTGCATCCGGC
CK4906978	bdi-miR162	miR162	22	1	1	TCGATAAACCTCTGCATCCGGT
CK8063577	bdi-miR162	miR162	22	1	1	TCGATAAACCTCTGCACCCGGC
t0001241	bdi-miR162	miR162	22	1282	820	TCGATAAACCTCTGCATCCGGC
t0278123	bdi-miR162	miR162	22	5	1	TCGATAAACCTCTGCATCCGGA
t0951058	bdi-miR162	miR162	22	2	0	TCGATAAACCTCTGTATCCGGC
t2438258	bdi-miR162	miR162	22	1	0	TCGATAACCCTCTGCATCCGGC
t3570059	bdi-miR162	miR162	22	1	0	TCGATAAATCTCTGCATCCGGC
t4749415	bdi-miR162	miR162	22	1	0	TCGATAAACTTCTGCATCCGGC
t4995724	bdi-miR162	miR162	22	1	0	TCGATAAACCTCTGAATCCGGC
t6207695	bdi-miR162	miR162	22	1	0	TCGATAAACGTCTGCATCCGGC
t0118373	bdi-miR162	miR162	20	11	4	CGATAAACCTCTGCATCCGG
t0424790	bdi-miR162	miR162	20	3	1	TCGATAAACCTCTGCATCCG
t0001259	bdi-miR162	miR162	21	1263	490	TCGATAAACCTCTGCATCCGG
t0980554	bdi-miR162	miR162	21	2	1	TCGATAAATTTCTGCATCCGG
t2548377	bdi-miR162	miR162	21	1	0	TCGATAAACCTCTGCGTCCGG
t4167709	bdi-miR162	miR162	21	1	0	TCGATAAACCTCTGTATCCGG
t5140681	bdi-miR162	miR162	21	1	1	TCGATTAACCTCTGCATCCGG
t6190437	bdi-miR162	miR162	21	1	0	TCGATGAACCTCTGCATCCGG
t5429110	bdi-miR162	miR162	20	1	0	TCGATAAACCTCGCATCCGG
t2676453	cme-miR162	miR162	21	1	0	TCGATAAACCTCTGCATCTGG
t1453864	cme-miR162	miR162	22	1	0	TCGATAAACCTCTGCATCCCGC
t3645745	cme-miR162	miR162	20	1	0	TCGATAAACCTCTGCATCGG
t1875345	cme-miR162	miR162	21	1	0	TCGATAAACCTCTGCATCCAG
t3906207	zma-miR162-5p	miR162	21	1	0	GGACGCAGCGGTTTATCGATC
t0264437	zma-miR162-5p	miR162	21	5	3	TGGGCGCAGCGGTTTATCGAT
t0019608	zma-miR162-5p	miR162	22	78	30	TGGGCGCAGCGGTTTATCGATC
t3787624	zma-miR162-5p	miR162	22	1	0	TGGGCGAAGCGGTTTATCGATC
t6277309	osa-miR162b	miR162b	21	1	0	TCGATAAGCCTCTGCATCCGG
CK5304258	aly-miR163-5p.2	miR163	21	1	1	AATCGTTGTTGCTGAAGTCGT
t2619581	cca-miR164	miR164	21	1	0	TGGAGAAGCAGGGTACGTGCT
t0522467	cca-miR164	miR164	21	3	1	TGGAGAAGCAGGGTACGTGCA
t2785847	cme-miR164a	miR164a	22	1	0	TGGAGAAGCAGGGCACGTGCTC
t0013396	cme-miR164a	miR164a	21	117	42	TGGAGAAGCAGGGCACGTGCT
t2027261	cme-miR164a	miR164a	21	1	0	TGGAGAAGTAGGGCACGTGCT
t6190488	cme-miR164a	miR164a	21	1	0	TGGAGAAGAAGGGCACGTGCT
t0538799	hci-miR164a	miR164a	21	3	0	TGGAGAAGCAGGGCACGTGAT
t0054313	hci-miR164a	miR164a	20	26	3	TGGAGAAGCAGGGCACGTGA
t0573052	hci-miR164a	miR164a	21	3	0	TGGAGAAGCAGGGCACGTGAA
t4269170	hci-miR164a	miR164a	21	1	0	TGGAGAAGTAGGGCACGTGAA
t2537039	mdm-miR164a	miR164a	21	1	0	TGGAGAAGCAGGGCACATGTT
t0576808	mdm-miR164a	miR164a	21	3	0	TGGAGAAGCAGGGCACATGCA
t3749628	far-miR164b	miR164b	21	1	0	TGGAGAAGCAGGGCACTTGTT
t0360962	far-miR164b	miR164b	21	4	0	TGGAGAAGCAGGGCACTTGCA
CK0847593	zma-miR164b-3p	miR164b	21	3	3	CATGTGCCCATCTTCTCCATC
t0620679	bna-miR164d	miR164d	21	2	1	TGGAGAAGCAGGGCACGTGCG
t1674022	cme-miR164d	miR164d	20	1	0	TGGAGAAGCAGGGCACGAAT
CK7112309	cme-miR164d	miR164d	21	1	1	TGGAGAAGCAGGGCACGTTTG
t0128140	cme-miR164d	miR164d	21	10	7	TGGAGAAGCAGGGCACGTTTT
t0224260	cme-miR164d	miR164d	21	6	0	TGGAGAAGCAGGGCACGTTCA
t0232860	cme-miR164d	miR164d	21	6	3	TGGAGAAGCAGGGCACGTCCA
t0326125	cme-miR164d	miR164d	21	4	0	TGGAGAAGCAGGGCACGTATT
t0794797	cme-miR164d	miR164d	21	2	0	TGGAGAAGCAGGGCACGTTAA
t0999945	cme-miR164d	miR164d	21	2	0	TGTAGAAGCAGGGCACGTGCA
t1214891	cme-miR164d	miR164d	21	2	0	TGGAGAAGCAGGGCACGTTTA
t4429257	cme-miR164d	miR164d	21	1	0	TGGAGAAGCAGGGCACGTCCT
t5470592	cme-miR164d	miR164d	21	1	0	TGGAGAAGCAGGGCACGTAGT
CK2286325	cme-miR164d	miR164d	20	0	2	TGGAGAAGCAGGGCACGTAT
t0031210	cme-miR164d	miR164d	20	47	3	TGGAGAAGCAGGGCACGTTT
t0052731	cme-miR164d	miR164d	20	27	1	TGGAGAAGCAGGGCACGTTA
t0301070	cme-miR164d	miR164d	20	5	0	TGGAGAAGCAGGGCACGTTC
t0400639	cme-miR164d	miR164d	20	4	0	TGGAGAAGCAGGGCACGTCA
t2261131	cme-miR164d	miR164d	20	1	0	TGGAGAAGCAGGGCACGTAG
t3096107	cme-miR164d	miR164d	20	1	0	TGGAGAAGCAGGGCACGTCT
t3231952	cme-miR164d	miR164d	20	1	0	TGGAGAAGCAGGGCACGTCC
CK3630804	cme-miR164d	miR164d	21	1	1	TAGAGAAGCAGGGCACGTGCA
t0269415	cme-miR164d	miR164d	21	5	11	GCTGGAGAAGCAGGGCACGTG
t1543635	cme-miR164d	miR164d	21	1	0	TTGAGAAGCAGGGCACGTGCA
t3726496	cme-miR164d	miR164d	21	1	0	TGGAGAAGCAGGGCACGTGGA
t0125271	cme-miR164d	miR164d	23	11	2	TGGAGAAGCAGGGCACGTGCATT
t2976656	cme-miR164d	miR164d	23	1	0	TGGAGAAGCAGGGCACGTGCAAT
t4454257	cme-miR164d	miR164d	23	1	0	TGGAGAAGCAGGGCACGTGCAAA
t0556180	cme-miR164d	miR164d	20	3	0	ATGGAGAAGCAGGGCACGTG
t2142129	cme-miR164d	miR164d	20	1	1	TGAGAAGCAGGGCACGTGCA
t2599180	cme-miR164d	miR164d	20	1	1	CTGGAGAAGCAGGGCACGTG
CK10749509	cme-miR164d	miR164d	21	1	1	GGAGAAGCAGGGCACGTGCAT
CK7409694	cme-miR164d	miR164d	21	1	1	TGGAGAAGTAGGGCACGTGCC
t0219779	cme-miR164d	miR164d	21	6	0	ATGGAGAAGCAGGGCACGTGC
t1051997	cme-miR164d	miR164d	21	2	1	CGGAGAAGCAGGGCACGTGCA
t1241760	cme-miR164d	miR164d	21	2	2	TGGAGAAGCAGGGCACGTGCC
t3169843	cme-miR164d	miR164d	21	1	0	TTGGAGAAGCAGGGCACGTGC
t6069984	cme-miR164d	miR164d	21	1	0	ATGGAGAAGTAGGGCACGTGC
CK7017286	cme-miR164d	miR164d	22	1	1	TGGAGAAGCAGGGCACGTGCAG
CK8939215	cme-miR164d	miR164d	22	1	1	TGGAGAAGCAGTTCACGTGCAT
t0034581	cme-miR164d	miR164d	22	42	6	TGGAGAAGCAGGGCACGTGCAT
t0071629	cme-miR164d	miR164d	22	19	3	TGGAGAAGCAGGGCACGTGCAC
t1124466	cme-miR164d	miR164d	22	2	1	TGGAGAAGCAGGGCACGTGCAA
t5208930	cme-miR164d	miR164d	22	1	1	CTGGAGAAGCAGGGCACGTGCA
t0007504	cme-miR164d	miR164d	20	215	28	TGGAGAAGCAGGGCACGTGC
t0339910	cme-miR164d	miR164d	20	4	0	GGAGAAGCAGGGCACGTGCA
t0443582	cme-miR164d	miR164d	20	3	0	TGGAGAAGTAGGGCACGTGC
t2012144	cme-miR164d	miR164d	20	1	0	TGGAGAAGAAGGGCACGTGC
CK7491513	cme-miR164d	miR164d	21	1	1	TGGAGTAGCAGGGCACGTGCA
t0000264	cme-miR164d	miR164d	21	5651	1247	TGGAGAAGCAGGGCACGTGCA
t0027198	cme-miR164d	miR164d	21	54	5	TGGAGAAGTAGGGCACGTGCA
t0224326	cme-miR164d	miR164d	21	6	1	TGGAGAATCAGGGCACGTGCA
t0320438	cme-miR164d	miR164d	21	4	0	TGGAGAAGCAGGGCATGTGCA
t0497179	cme-miR164d	miR164d	21	3	2	TGGAGAAGCAGGGAACGTGCA
t0552612	cme-miR164d	miR164d	21	3	0	TGGAGAAGCAGTGCACGTGCA
t0559042	cme-miR164d	miR164d	21	3	0	TGGAGAGGCAGGGCACGTGCA
t0681816	cme-miR164d	miR164d	21	2	0	TGGATAAGCAGGGCACGTGCA
t1153761	cme-miR164d	miR164d	21	2	0	TGGAGACGCAGGGCACGTGCA
t1159397	cme-miR164d	miR164d	21	2	0	TGGAGAACCAGGGCACGTGCA
t2171705	cme-miR164d	miR164d	21	1	0	TGGAGCAGCAGGGCACGTGCA
t2381084	cme-miR164d	miR164d	21	1	1	TGGAGGAGCAGGGCACGTGCA
t2868459	cme-miR164d	miR164d	21	1	0	TGGAGAAGCAGGTCACGTGCA
t3295634	cme-miR164d	miR164d	21	1	0	TGGAGAAGCAGGGCGCGTGCA
t3325934	cme-miR164d	miR164d	21	1	1	TGGAGAAGCTGGGCACGTGCA
t3469069	cme-miR164d	miR164d	21	1	0	TGGAGAAGAAGGGCACGTGCA
t4317627	cme-miR164d	miR164d	21	1	0	TGGAGATGCAGGGCACGTGCA
t5114623	cme-miR164d	miR164d	21	1	0	TGGAGAAGCAGGGCTCGTGCA
t5279166	cme-miR164d	miR164d	21	1	0	TGGAGAAGCAGGGCAAGTGCA
t1641955	cme-miR164d	miR164d	20	1	0	TGGAGAAGAGGGCACGTGCA
t3099688	cme-miR164d	miR164d	20	1	0	TGGAGAAGCGGGCACGTGCA
CK9836972	zma-miR164e-5p	miR164e	21	1	1	TGGAGAAGCAGGACACGTGTT
t0314860	zma-miR164h-3p	miR164h	20	4	0	AGGTGCCCGTCTTCTCCATC
CK3226798	zma-miR164h-5p	miR164h	21	1	1	TCGAGAAGCAGGGCACGTGTT
t6009727	zma-miR164h-5p	miR164h	21	1	0	CGGAGAAGCAGGGCACGTGTT
CK2219269	zma-miR164h-5p	miR164h	22	2	2	TGGAGAAGCAGGGCACGTGTTT
CK5529838	zma-miR164h-5p	miR164h	22	1	1	GCTGGAGAAGCAGGGCACGTGT
CK5590982	zma-miR164h-5p	miR164h	22	1	1	TGGAGAAGCAGGGCACGTGTTG
CK7800623	zma-miR164h-5p	miR164h	22	1	1	TGGAGAAGCAGGGCACGTGTTC
t3866417	zma-miR164h-5p	miR164h	22	1	2	TGGAGAAGCAGGGCACGTGTTA
t4712079	zma-miR164h-5p	miR164h	22	1	0	TGGAGAAGCAGGGCACGTGTAC
t0169773	zma-miR164h-5p	miR164h	20	8	10	GGAGAAGCAGGGCACGTGTT
CK0501296	zma-miR164h-5p	miR164h	21	4	4	TGGAGGAGCAGGGCACGTGTT
CK10082962	zma-miR164h-5p	miR164h	21	1	1	TGGAGAAGGAGGGCACGTGTT
CK2106764	zma-miR164h-5p	miR164h	21	2	2	TGGAGAAACAGGGCACGTGTT
CK4111078	zma-miR164h-5p	miR164h	21	1	1	TGGAGAAGCAGGGCCCGTGTT
t0000598	zma-miR164h-5p	miR164h	21	2646	2505	TGGAGAAGCAGGGCACGTGTT
t0065193	zma-miR164h-5p	miR164h	21	21	6	TGGAGAAGTAGGGCACGTGTT
t0092898	zma-miR164h-5p	miR164h	21	15	10	CTGGAGAAGCAGGGCACGTGT
t0163126	zma-miR164h-5p	miR164h	21	8	4	TGGAGAAGCAGGGCACGTGTA
t0799772	zma-miR164h-5p	miR164h	21	2	0	TGGAGAATCAGGGCACGTGTT
t0957196	zma-miR164h-5p	miR164h	21	2	0	TGGAGAAGCAGGGCATGTGTT
t1067210	zma-miR164h-5p	miR164h	21	2	1	TGGAGAAGCAGGGCGCGTGTT
t1531545	zma-miR164h-5p	miR164h	21	1	0	TGGAAAAGCAGGGCACGTGTT
t1948988	zma-miR164h-5p	miR164h	21	1	0	TGGAGAAGCAGAGCACGTGTT
t2576216	zma-miR164h-5p	miR164h	21	1	0	TGGAGAAGCAGGGGACGTGTT
t2931411	zma-miR164h-5p	miR164h	21	1	0	TGGAGAAGCAGGCCACGTGTT
t3570121	zma-miR164h-5p	miR164h	21	1	1	TGGAGAACCAGGGCACGTGTT
t4285084	zma-miR164h-5p	miR164h	21	1	0	TGGAGCAGCAGGGCACGTGTT
t4361407	zma-miR164h-5p	miR164h	21	1	0	TGGAGAAGCAGGGCAGGTGTT
t5304787	zma-miR164h-5p	miR164h	21	1	0	TGGATAAGCAGGGCACGTGTT
t6274585	zma-miR164h-5p	miR164h	21	1	0	TGGAGAAGCAGGGAACGTGTT
t0024885	zma-miR164h-5p	miR164h	20	60	12	TGGAGAAGCAGGGCACGTGT
t4341006	zma-miR164h-5p	miR164h	21	1	1	TGGAGAAGCAGGGCACGTGTG
CK3791603	cme-miR166a	miR166a	20	0	1	TCTACCAGGCTTCATTCCCC
CK5562472	cme-miR166a	miR166a	21	1	1	CCTGACCAGGCTTCATTCCCC
CK7757302	cme-miR166a	miR166a	21	1	1	TCTGACCAGGCTTCTTTCCCC
t0047252	cme-miR166a	miR166a	21	30	3	TCTGACCAGGCTTCATTCCCC
t0086928	cme-miR166a	miR166a	21	16	9	TCAGACCAGGCTTCATTCCCC
t0882879	cme-miR166a	miR166a	21	2	0	TCCGACCAGGCTTCATTCCCC
t3991229	cme-miR166a	miR166a	21	1	0	TTTGACCAGGCTTCATTCCCC
t0068778	cme-miR166a	miR166a	20	20	0	TCGACCAGGCTTCATTCCCC
t0030972	cme-miR166a	miR166a	21	47	13	TTGGACCAGGCTTCATTCCCC
t0162151	cme-miR166a	miR166a	21	8	0	TGGGACCAGGCTTCATTCCCC
t0280829	cme-miR166a	miR166a	21	5	1	TAGGACCAGGCTTCATTCCCC
t6196286	cme-miR166a	miR166a	21	1	0	TTGGACCAGGCTTCGTTCCCC
CK3420972	cme-miR166a	miR166a	22	1	1	CCCGGACCAGGCTTCATTCCCC
t3826674	cme-miR166a	miR166a	22	1	0	ACGGACCAGGCTTCATTCCCCT
CK5672007	cme-miR166a	miR166a	23	1	1	TCGGACCAGGCTTCATTCCCCAC
t0188928	cme-miR166a	miR166a	23	7	2	TCGGACCAGGCTTCATTCCCCAA
t0489533	cme-miR166a	miR166a	23	3	3	TCTCGGACCAGGCTTCATTCCCC
t0524156	cme-miR166a	miR166a	23	3	1	CTCGGACCAGGCTTCATTCCCCT
t3156957	cme-miR166a	miR166a	23	1	0	TCGGACCAGGCTTCATTCCCCTC
t4387021	cme-miR166a	miR166a	23	1	0	TTTCGGACCAGGCTTCATTCCCC
t4908114	cme-miR166a	miR166a	23	1	0	TCGGACCAGGCTTCATTCCCCTA
t0116763	cme-miR166a	miR166a	20	12	7	TGGACCAGGCTTCATTCCCC
CK7876474	cme-miR166a	miR166a	21	1	1	CGGACCAGGCTTTATTCCCCT
t0068186	cme-miR166a	miR166a	21	20	11	CGGACCAGGCTTCATTCCCCT
t0069539	cme-miR166a	miR166a	21	20	5	CCGGACCAGGCTTCATTCCCC
t0075844	cme-miR166a	miR166a	21	18	5	ACGGACCAGGCTTCATTCCCC
t0293099	cme-miR166a	miR166a	21	5	2	GCGGACCAGGCTTCATTCCCC
t0842063	cme-miR166a	miR166a	21	2	0	GCGGACCAGGCTTCGTTCCCC
t1052367	cme-miR166a	miR166a	21	2	0	CGGACCAGGCTTCATTCCCCA
t3610210	cme-miR166a	miR166a	21	1	0	CCGGACCAGGCTTCCTTCCCC
CK10371486	cme-miR166a	miR166a	22	1	1	CTCGGACCAGGCTTAATTCCCC
CK11421558	cme-miR166a	miR166a	22	1	1	CTCGGACCAGGCTTCTTTCCCC
CK8525402	cme-miR166a	miR166a	22	1	1	CTCGGACCATGCTTCATTCCCC
t0019903	cme-miR166a	miR166a	22	77	35	CTCGGACCAGGCTTCATTCCCC
t0021677	cme-miR166a	miR166a	22	70	43	TCGGACCAGGCTTCATTCCCCA
t0025673	cme-miR166a	miR166a	22	58	37	TCGGACCAGGCTTCATTCCCCT
t0144270	cme-miR166a	miR166a	22	9	2	ATCGGACCAGGCTTCATTCCCC
t0344370	cme-miR166a	miR166a	22	4	1	TCGGACCAGGCTTCATTCCCCG
t0383900	cme-miR166a	miR166a	22	4	7	TTCGGACCAGGCTTCATTCCCC
t2821422	cme-miR166a	miR166a	22	1	0	TCGGACAAGGCTTCATTCCCCA
t3263191	cme-miR166a	miR166a	22	1	0	TCGGACTAGGCTTCATTCCCCT
t0015686	cme-miR166a	miR166a	20	99	44	CGGACCAGGCTTCATTCCCC
t0505953	cme-miR166a	miR166a	20	3	2	CGGACCAGGCTTCCTTCCCC
t0963382	cme-miR166a	miR166a	20	2	1	CGGACCAGGCTTCTTTCCCC
CK10251685	cme-miR166a	miR166a	21	1	1	TCGGACCAGGCTGGATTCCCC
CK6639649	cme-miR166a	miR166a	21	1	1	TCGGACCAGGCGTCTTTCCCC
t0000009	cme-miR166a	miR166a	21	131735	69057	TCGGACCAGGCTTCATTCCCC
t0001979	cme-miR166a	miR166a	21	804	366	TCGGACCAGGCTTCCTTCCCC
t0002763	cme-miR166a	miR166a	21	576	284	TCGGACCAGGCTTCGTTCCCC
t0002975	cme-miR166a	miR166a	21	538	194	TCGGACCAGGCTTCTTTCCCC
t0005309	cme-miR166a	miR166a	21	304	151	TCGGACCAGGCTTAATTCCCC
t0009151	cme-miR166a	miR166a	21	176	78	TCGGACCAGGCTTTATTCCCC
t0023599	cme-miR166a	miR166a	21	64	23	TCGGACTAGGCTTCATTCCCC
t0027838	cme-miR166a	miR166a	21	53	33	TCGGACCAGGCTTGATTCCCC
t0042941	cme-miR166a	miR166a	21	33	13	TCGGACCAGGCCTTATTCCCC
t0049876	cme-miR166a	miR166a	21	28	6	TCGGACCATGCTTCATTCCCC
t0053831	cme-miR166a	miR166a	21	26	11	TCGGACCAGGCCTCATTCCCC
t0060232	cme-miR166a	miR166a	21	23	20	TCGGACCTGGCTTCATTCCCC
t0076061	cme-miR166a	miR166a	21	18	7	TCGGACCAGTCTTCATTCCCC
t0092092	cme-miR166a	miR166a	21	15	5	TCGGACCGGGCTTCATTCCCC
t0099373	cme-miR166a	miR166a	21	14	8	TCGGACCAGGCTTCACTCCCC
t0112903	cme-miR166a	miR166a	21	12	2	TCGGACCAGACTTCATTCCCC
t0115888	cme-miR166a	miR166a	21	12	3	TCGGACGAGGCTTCATTCCCC
t0119246	cme-miR166a	miR166a	21	11	7	TCGGAACAGGCTTCATTCCCC
t0124768	cme-miR166a	miR166a	21	11	6	TCGGGCCAGGCTTCATTCCCC
t0138494	cme-miR166a	miR166a	21	10	5	TCGGACCAGCCTTCATTCCCC
t0160788	cme-miR166a	miR166a	21	8	3	TCGGACAAGGCTTCATTCCCC
t0163973	cme-miR166a	miR166a	21	8	2	TCGGTCCAGGCTTCATTCCCC
t0171980	cme-miR166a	miR166a	21	8	0	TCGGAGCAGGCTTCATTCCCC
t0265300	cme-miR166a	miR166a	21	5	3	TCGGACCAGGCTACATTCCCC
t0266207	cme-miR166a	miR166a	21	5	5	TCGGACCAGGCTTCATACCCC
t0290255	cme-miR166a	miR166a	21	5	1	TCGGACCAGGCGTCATTCCCC
t0298808	cme-miR166a	miR166a	21	5	6	TCGGACCACGCTTCATTCCCC
t0315472	cme-miR166a	miR166a	21	4	1	TCGGACCAGGCTGCATTCCCC
t0321580	cme-miR166a	miR166a	21	4	3	TCGGACCAAGCTTCATTCCCC
t0377223	cme-miR166a	miR166a	21	4	1	TCGGACCCGGCTTCATTCCCC
t0594508	cme-miR166a	miR166a	21	3	2	TCGGCCCAGGCTTCATTCCCC
t2287212	cme-miR166a	miR166a	21	1	0	TCGGACTATGCTTCATTCCCC
t3799562	cme-miR166a	miR166a	21	1	3	TCGGACCAGGCTTCAGTCCCC
t3801840	cme-miR166a	miR166a	21	1	0	TCGGACCAGGCCTCCTTCCCC
t4158731	cme-miR166a	miR166a	21	1	0	TCGGACCCTGCTTCATTCCCC
t0037580	cme-miR166a	miR166a	20	38	14	TCGGACCAGGCTCATTCCCC
t0096642	cme-miR166a	miR166a	20	14	1	TCGGACCAGCTTCATTCCCC
t5041673	crt-miR166b	miR166b	23	1	0	TCGGACCAGGCTTCATTCCCTTT
CK9900613	crt-miR166b	miR166b	21	1	1	CGGACCAGGCTTCATTCCCTT
t0267382	crt-miR166b	miR166b	22	5	2	TCGGACCAGGCTTCATTCCCTT
CK10919214	hbr-miR166b	miR166b	23	1	1	CTCGGACCAGGCTTCATTCCCCC
CK7462063	hbr-miR166b	miR166b	23	1	1	TCGGACCAGGCTTCATTCCCCCC
CK7002269	hbr-miR166b	miR166b	21	1	1	CGGACCAGGGTTCATTCCCCC
t0062790	hbr-miR166b	miR166b	21	22	8	CGGACCAGGCTTCATTCCCCC
t0123180	hbr-miR166b	miR166b	22	11	10	TCGGACCAGGCTTCATTCCCCC
t0512886	hbr-miR166b	miR166b	22	3	1	TCGGACCAGGCTTCATTTCCCC
t4257200	hbr-miR166b	miR166b	22	1	0	TCGGACCAGGCTTCGTTCCCCC
t0258445	pab-miR166b	miR166b	23	5	0	TCGGACCAGGCTTCATTCCTTTT
t5003939	pab-miR166b	miR166b	23	1	0	TCGGACCAGGCTTCATTCCTTTA
t0174530	pab-miR166b	miR166b	22	8	2	TCGGACCAGGCTTCATTCCTTT
t5544655	pab-miR166b	miR166b	22	1	0	TCGGACCAGGCTTCATTCCTTA
CK7265005	pab-miR166b	miR166b	21	1	1	TCGGACTAGGCTTCATTCCTT
t0046790	pab-miR166b	miR166b	21	30	16	TCGGACCAGGCTTCATTCCTT
t5892315	osa-miR166c-5p	miR166c	21	1	0	GAATGTTGTCTGGTCCGAGGT
t1813918	csi-miR166d	miR166d	21	1	0	TTGGACCAGGCTTCATTCCCT
t5947037	csi-miR166d	miR166d	20	1	0	TGGACCAGGCTTCATTCCCT
t0014616	csi-miR166d	miR166d	21	107	42	TCGGACCAGGCTTCATTCCCT
t1745056	csi-miR166d	miR166d	21	1	0	TCGGACCAGTCTTCATTCCCT
CK7333153	zma-miR166d-5p	miR166d	20	0	1	AGGAATGTTGTCTGGTTCGA
CK6846836	bdi-miR166e	miR166e	23	1	1	CTCGGACCAGGCTTCATTCCCAC
t0520073	bdi-miR166e	miR166e	22	3	1	CTCGGACCAGGCTTCATTCCCT
t2584258	bdi-miR166e	miR166e	22	1	0	CTCGGACCAGGGTTCATTCCCC
t2826834	bdi-miR166e	miR166e	22	1	2	CTCGGACCAGGCTTCATTCCCA
t6161495	bdi-miR166e	miR166e	22	1	0	CCTCGGACCAGGCTTCATTCCC
CK11663734	bdi-miR166e	miR166e	21	1	1	CTCGTACCAGGCTTCATTCCC
CK2799306	bdi-miR166e	miR166e	21	1	1	CTCGGACCAGGCCTCATTCCC
CK7801805	bdi-miR166e	miR166e	21	1	1	CTCGGACCACGCTTCATTCCC
CK7972411	bdi-miR166e	miR166e	21	1	1	CTCGGACCCAGCTTCATTCCC
CK8888534	bdi-miR166e	miR166e	21	1	1	CTCGGACCAGGGTTGATTCCC
t0000793	bdi-miR166e	miR166e	21	2027	1280	CTCGGACCAGGCTTCATTCCC
t0084865	bdi-miR166e	miR166e	21	16	11	CTCGGACCAGGATTCATTCCC
t0157477	bdi-miR166e	miR166e	21	9	3	CTCGGACCAGGCTTCCTTCCC
t0467798	bdi-miR166e	miR166e	21	3	12	CTCGGACCAGGGTTCATTCCC
t0742730	bdi-miR166e	miR166e	21	2	1	CTCGGACCAGGCTTAATTCCC
t0927966	bdi-miR166e	miR166e	21	2	0	CTCGGACTAGGCTTCATTCCC
t0944045	bdi-miR166e	miR166e	21	2	0	CTCGGACCGGGCTTCATTCCC
t0978960	bdi-miR166e	miR166e	21	2	1	CTCGGACCAGGCTTCTTTCCC
t1517155	bdi-miR166e	miR166e	21	1	0	CTCGGACCAGGCTTTATTCCC
t1530000	bdi-miR166e	miR166e	21	1	0	CTCGGTCCAGGCTTCATTCCC
t2350359	bdi-miR166e	miR166e	21	1	0	CTCGGGCCAGGCTTCATTCCC
t2928717	bdi-miR166e	miR166e	21	1	0	CTCGGACAAGGCTTCATTCCC
t4346852	bdi-miR166e	miR166e	21	1	0	CTCGGACCATGCTTCATTCCC
t4385957	bdi-miR166e	miR166e	21	1	4	CTCGGACCAGGTTTCATTCCC
t4503129	bdi-miR166e	miR166e	21	1	3	CTCGGACCAGGCTTCGTTCCC
t4595902	bdi-miR166e	miR166e	21	1	0	CTCGGACCAGGCTTCACTCCC
t0010470	cme-miR166e	miR166e	20	153	62	TCGGACCAGGCTTCATTTTT
t0196784	cme-miR166e	miR166e	20	7	1	TCGGACCAGGCTTCATTTCC
t0507416	cme-miR166e	miR166e	20	3	2	TCGGACCAGGCTTCATTTTC
t0728337	cme-miR166e	miR166e	20	2	0	TCGGACCAGGCTTCATTTAA
t0780399	cme-miR166e	miR166e	20	2	0	TCGGACCAGGCTTCATTTCT
t3559613	cme-miR166e	miR166e	20	1	0	TCGGACCAGGCTTCATTTTG
t3587706	cme-miR166e	miR166e	20	1	1	TCGGACCAGGCTTCATTTTA
t3901234	cme-miR166e	miR166e	20	1	0	TCGGACCAGGCTTCATTTGT
t5468471	cme-miR166e	miR166e	20	1	0	TCGGACCAGGCTTCATTTCA
t0226342	cme-miR166e	miR166e	21	6	4	TCGGACCAGGCTTCATTCGCC
t0389821	cme-miR166e	miR166e	21	4	3	TCGGACCAGGCTTCATTCACC
t2737220	cme-miR166e	miR166e	21	1	0	TCGGACCAGGCTTCATTCATC
t3289895	cme-miR166e	miR166e	21	1	0	TCGGACCAGGCTTAATTCGCC
t4119588	cme-miR166e	miR166e	22	1	0	TCGGACCAGGCTTCATTCCACA
t4612564	cme-miR166e	miR166e	22	1	0	TCGGACCAGGCTTCATTCCATT
t0678677	cme-miR166e	miR166e	20	2	0	TCGGACCAGGCTTCATTCAT
t1044443	cme-miR166e	miR166e	20	2	0	TCGGACCAGGCTTCATTCGT
t3523172	cme-miR166e	miR166e	20	1	0	TTTCGGACCAGGCTTCATTC
t5821829	cme-miR166e	miR166e	20	1	0	TCGGACCAGGCTTCATTCAA
CK3972116	cme-miR166e	miR166e	21	1	1	CTTCGGACCAGGCTTCATTCC
t0027235	cme-miR166e	miR166e	21	54	60	TTTCGGACCAGGCTTCATTCC
t0124557	cme-miR166e	miR166e	21	11	6	TCGGACCAGGCTTCATTCCAC
t0327470	cme-miR166e	miR166e	21	4	3	TCGGACCAGGCTTCATTCCGC
t2002390	cme-miR166e	miR166e	21	1	0	TCGGACCAGGCTTAATTCCAC
t2680742	cme-miR166e	miR166e	21	1	0	TCGGACCAGGCTTGATTCCGC
t3413265	cme-miR166e	miR166e	21	1	0	GTTCGGACCAGGCTTCATTCC
t3416785	cme-miR166e	miR166e	21	1	0	TTGGACCAGGCTTCATTCCTC
t0450166	cme-miR166e	miR166e	20	3	0	TCGGACCAGGCTTCATTCCA
CK2599339	cme-miR166e	miR166e	21	1	1	ACGGACCAGGCTTCCTTCCTC
t0175938	cme-miR166e	miR166e	21	8	5	CTCGGACCAGGCTTCATTCCT
t3157893	cme-miR166e	miR166e	21	1	0	GCGGACCAGGCTTCATTCCTC
t0284189	cme-miR166e	miR166e	22	5	1	TCGGACCAGGCTTCATTCCTCC
t3068448	cme-miR166e	miR166e	22	1	0	TCGGACCAGGCTTCTTTCCTCC
t0031804	cme-miR166e	miR166e	20	46	11	TCGGACCAGGCTTCATTCCT
CK11727225	cme-miR166e	miR166e	21	1	1	TCGGACCAGGCTTCTTTCCTC
CK2738994	cme-miR166e	miR166e	21	1	1	TCGGACCAGGCTTAATTCCTC
t0007889	cme-miR166e	miR166e	21	204	170	TCGGACCAGGCTTCATTCCTC
t1493573	cme-miR166e	miR166e	21	1	3	TCGGACCAGGCTTCCTTCCTC
t2534815	cme-miR166e	miR166e	21	1	0	TCGGACCAGGCTTCGTTCCTC
t4878823	cme-miR166e	miR166e	21	1	0	TCGGACAAGGCTTCATTCCTC
t0102240	osa-miR166e-3p	miR166e	21	13	5	TCGAACCAGGCTTCATTCCCC
t5735353	bna-miR166f	miR166f	20	1	0	TCGGACCAGGCTTCATCTTT
t3739651	bna-miR166f	miR166f	20	1	0	TCGACCAGGCTTCATCCCCC
CK4244891	bna-miR166f	miR166f	20	0	1	CTCGGACCAGGCTTCATCCC
t0255373	bna-miR166f	miR166f	20	5	2	TCGGACCAGGCTTCATCCCT
t2408804	bna-miR166f	miR166f	21	1	1	CTCGGACCAGGCTTCATCCCC
t3429569	bna-miR166f	miR166f	21	1	0	CGGACCAGGCTTCATCCCCCT
t2156490	bna-miR166f	miR166f	22	1	0	TCGGACCAGGCTTCATCCCCCC
CK7602230	bna-miR166f	miR166f	20	0	1	TCGGACCATGCTTCATCCCC
t0177386	bna-miR166f	miR166f	20	8	2	TCGGACCAGGCTTCATCCCC
t0311262	bna-miR166f	miR166f	20	4	0	TCGGACCAGGCTTCTTCCCC
t0515629	bna-miR166f	miR166f	20	3	0	CGGACCAGGCTTCATCCCCC
t0561043	bna-miR166f	miR166f	20	3	1	TCGGACCAGGCTTCACCCCC
t0012606	bna-miR166f	miR166f	21	125	55	TCGGACCAGGCTTCATCCCCC
t0410302	bna-miR166f	miR166f	21	3	1	TCGGACCAGGCTTCACCCCCC
t4691710	bna-miR166f	miR166f	21	1	0	TCGGATCAGGCTTCATCCCCC
t4917429	bna-miR166f	miR166f	21	1	1	TCGGACCAGGCTTCTTCCCCC
CK4780941	cme-miR166g	miR166g	20	0	1	TCTGACCAGGCTTCATTCCC
t0074783	cme-miR166g	miR166g	21	18	12	TTCGGACCAGGCTTCATTCCC
t0075439	cme-miR166g	miR166g	21	18	16	TCGGACCAGGCTTCATTCCCA
t0002754	cme-miR166g	miR166g	20	577	180	TCGGACCAGGCTTCATTCCC
t0703543	cme-miR166g	miR166g	20	2	0	TCGGACCAGGCTTCTTTCCC
t0781616	cme-miR166g	miR166g	20	2	0	TCGGACCATGCTTCATTCCC
t2587626	cme-miR166g	miR166g	20	1	0	TCGGACCAGGCTTCGTTCCC
t3951038	cme-miR166g	miR166g	20	1	1	TCGGACCAGGCTTCCTTCCC
t4410761	cme-miR166g	miR166g	20	1	0	TCGGACCAGGCTTGATTCCC
CK10553830	cme-miR166i	miR166i	22	1	1	TCGGACCAGGCTTCATTCTTCT
CK8047539	cme-miR166i	miR166i	22	1	1	TCGGACCAGGCTTCATTCTTCA
t0265802	cme-miR166i	miR166i	22	5	3	TCGGACCAGGCTTCATTCTTTT
t3980530	cme-miR166i	miR166i	22	1	0	TCGGACCAGGCTTCATTCTTAC
t4701239	cme-miR166i	miR166i	22	1	0	TCGGACCAGGCTTCATTCTTTA
CK9005650	cme-miR166i	miR166i	21	1	1	TTTCGGACCAGGCTTCATTCT
t0047866	cme-miR166i	miR166i	21	30	13	TCGGACCAGGCTTCATTCTTC
t0108176	cme-miR166i	miR166i	21	13	5	TCGGACCAGGCTTCATTCTTT
t4507057	cme-miR166i	miR166i	21	1	0	GCGGACCAGGCTTCATTCTCC
t5053201	cme-miR166i	miR166i	21	1	0	TCGGACCAGGCTTCATTCTAA
t0091291	cme-miR166i	miR166i	20	15	1	TCGGACCAGGCTTCATTCTT
t5330821	cme-miR166i	miR166i	20	1	0	TCGGACCAGGCTTCATTCTG
CK8388622	cme-miR166i	miR166i	21	1	1	TCGGACTAGGCTTCATTCTCC
CK9248094	cme-miR166i	miR166i	21	1	1	TCGGACCATGCTTCATTCTCC
t0008944	cme-miR166i	miR166i	21	180	50	TCGGACCAGGCTTCATTCTCC
t1014770	cme-miR166i	miR166i	21	2	0	CTCGGACCAGGCTTCATTCTC
t0304912	cme-miR166i	miR166i	20	5	1	TCGGACCAGGCTTCATTCTC
CK7306984	osa-miR166i-3p	miR166i	21	1	1	CTCGGATTAGGCTTCATTCCC
t0020517	osa-miR166i-3p	miR166i	21	74	58	TCGGATTAGGCTTCATTCCCC
t0022231	osa-miR166i-3p	miR166i	21	68	36	TCGGATCAGGCTTCATTCCCC
t1831299	osa-miR166i-3p	miR166i	21	1	0	TCGGATCAGGCTTCTTTCCCC
t4125968	osa-miR166i-3p	miR166i	21	1	0	TCGGATCAGGCTTCATTCCCG
CK10586799	osa-miR166i-3p	miR166i	21	1	1	TCGGATCAGGCTTCATTCCTC
CK9001374	gma-miR166j-3p	miR166j	20	0	1	TCGACCAGGCTTCATTCCCG
t0207550	gma-miR166j-3p	miR166j	21	7	2	TCGGACCAGGCTTCATTCCCG
t3862515	gma-miR166j-3p	miR166j	21	1	0	TCGGACCAGTCTTCATTCCCG
t5798821	gma-miR166j-3p	miR166j	21	1	0	TCGGACCTGGCTTCATTCCCG
CK1821281	gma-miR166k	miR166k	23	2	2	TCTCGGACCAGGCTTCATTCCCT
t0997913	gma-miR166k	miR166k	21	2	4	CTCGGACCAGGCTTCATTCCA
t4000027	gma-miR166k	miR166k	21	1	1	CCTCGGACCAGGCTTCATTCC
CK10254816	gma-miR166k	miR166k	22	1	1	TCTCGGACCAGGCTTCATTCCT
CK3001679	gma-miR166k	miR166k	22	1	1	TCTCGGACCAGGCTTCGTTCCC
t0018047	gma-miR166k	miR166k	22	86	15	TCTCGGACCAGGCTTCATTCCC
t1482483	gma-miR166k	miR166k	22	1	0	TCTCGGACCAGACTTCATTCCC
t2207212	gma-miR166k	miR166k	22	1	1	TCTCGGACCAGGGTTCATTCCC
t2509140	gma-miR166k	miR166k	22	1	1	TCTCGGACCAGGATTCATTCCC
t2951092	gma-miR166k	miR166k	22	1	0	TCTCGGACCAGGCTTCCTTCCC
t0093576	gma-miR166k	miR166k	20	15	7	CTCGGACCAGGCTTCATTCC
CK9708069	gma-miR166k	miR166k	21	1	1	TCTCGGAACAGGCTTCATTCC
t0016786	gma-miR166k	miR166k	21	92	34	TCTCGGACCAGGCTTCATTCC
t4415560	gma-miR166l	miR166l	21	1	0	GAATGTTGTCTGGCTCGACGC
t6290183	gma-miR166l	miR166l	22	1	0	TGAATGTTGTCTGGCTCGAGTT
CK3255287	gma-miR166l	miR166l	21	1	1	TAATGTTGTCTGGCTCGAGGT
t0077112	gma-miR166l	miR166l	21	18	9	TGAATGTTGTCTGGCTCGAGA
t0972033	gma-miR166l	miR166l	21	2	1	GGGGAATGTTGTCTGGCTCGA
t0973610	gma-miR166l	miR166l	21	2	0	AAATGTTGTCTGGCTCGAGGC
t2341660	gma-miR166l	miR166l	21	1	0	GAATGTTGTCTGGCCCGAGAT
t2740235	gma-miR166l	miR166l	21	1	0	TAATGTTGTCTGGCTCGAGGC
t5263190	gma-miR166l	miR166l	21	1	1	AATGTTGTCTGGCTCGAGGTT
CK6493416	gma-miR166l	miR166l	22	1	1	GAATGTTGTCTGGCTCGAGGGA
CK8928108	gma-miR166l	miR166l	22	1	1	GAATGTTGTCTGGCTCGAGGCT
t0047110	gma-miR166l	miR166l	22	30	9	GAATGTTGTCTGGCTCGAGGTT
t0213772	gma-miR166l	miR166l	22	6	0	GAATGTTGTCTGGCCCGAGGTT
t0762843	gma-miR166l	miR166l	22	2	1	GAATGTTGTCTGGCTCGAGGTA
t1924836	gma-miR166l	miR166l	22	1	0	GAATGTTGTCTGGCTCGAGGCC
t1642049	gma-miR166l	miR166l	23	1	0	GGAATGTTGTCTGGCTCGAGGTT
t6047029	gma-miR166l	miR166l	23	1	0	GGGAATGTTGTCTGGCTCGAGGC
t0025202	gma-miR166l	miR166l	20	59	16	TGAATGTTGTCTGGCTCGAG
t3084395	gma-miR166l	miR166l	20	1	0	GGGAATGTTGTCTGGCTCGA
t0003129	gma-miR166l	miR166l	21	513	219	GAATGTTGTCTGGCTCGAGGC
t0018277	gma-miR166l	miR166l	21	85	98	GAATGTTGTCTGGCCCGAGGA
t0020832	gma-miR166l	miR166l	21	73	45	GAATGTTGTCTGGCTCGAGGT
t0039545	gma-miR166l	miR166l	21	36	0	GAATGTTGTCTGGCCCGAGGT
t0102497	gma-miR166l	miR166l	21	13	13	GGGAATGTTGTCTGGCTCGAG
t1049845	gma-miR166l	miR166l	21	2	1	GGGAATGTTGTCTGGCCCGAG
t1623893	gma-miR166l	miR166l	21	1	0	GAATGTTGTCTGGCTCGAGGA
t2719359	gma-miR166l	miR166l	21	1	0	GAATATTGTCTGGCTCGAGGT
t5518106	gma-miR166l	miR166l	21	1	0	GAATGTTGTCTGGCCCGAGGC
CK1003374	gma-miR166l	miR166l	22	3	3	GGAATGTTGTCTGGCTCGAGGA
CK4690564	gma-miR166l	miR166l	22	1	1	AGGAATGTTGTCTGGCTCGAGG
t0039279	gma-miR166l	miR166l	22	37	18	GGAATGTTGTCTGGCTCGAGGC
t0750113	gma-miR166l	miR166l	22	2	3	GGAATGTTGTCTGGCTCGAGGT
t3782416	gma-miR166l	miR166l	22	1	3	GGAATGTTGTCTGGCCCGAGGA
t4732314	gma-miR166l	miR166l	22	1	0	GGGAATGTTGTCTGGCTCGAGG
t0225573	gma-miR166l	miR166l	20	6	1	GGAATGTTGTCTGGCTCGAG
t0232568	gma-miR166l	miR166l	20	6	2	GAATGTTGTCTGGCTCGAGG
t0337175	gma-miR166l	miR166l	20	4	2	GAATGTTGTCTGGCCCGAGG
CK5396265	gma-miR166l	miR166l	21	1	1	GGAATGTTTTCTGGCTCGAGG
t0017263	gma-miR166l	miR166l	21	90	220	GGAATGTTGTCTGGCTCGAGG
t0139490	gma-miR166l	miR166l	21	10	14	GGAATGTTGTCTGGCCCGAGG
t1070644	ppt-miR166m	miR166m	21	2	3	TCGGACCAGGCATCATTCCCC
CK7467000	ppt-miR166m	miR166m	21	1	1	TCGGACCAGGCATCATTCCTC
t0402166	zma-miR166n-3p	miR166n	21	4	1	TCGGACCAGGCTTCAATCCCC
t0064952	ptc-miR166p	miR166p	21	21	14	TCGGACCAGGCTCCATTCCCC
t0673266	ptc-miR166p	miR166p	21	2	0	CTCGGACCAGGCTCCATTCCC
t6018426	ptc-miR166p	miR166p	21	1	0	TCTCGGACCAGGCTCCATTCC
CK11478490	gma-miR166u	miR166u	21	1	1	CTCGGACCAGGCTTCATTGCC
CK2279742	gma-miR166u	miR166u	21	2	2	CTCGGACCAGGCTTCATTTTC
t0272322	gma-miR166u	miR166u	21	5	1	CTCGGACCAGGCTTCATTTCC
t6144130	gma-miR166u	miR166u	20	1	0	CTCGGACCAGGCTTCATTTC
CK2194577	gma-miR166u	miR166u	21	2	2	CTCGGACCAGGCTTCATTCAC
CK4637949	gma-miR166u	miR166u	21	1	1	CTCGGACCAGGCTTCATTCGC
t3533055	gma-miR166u	miR166u	21	1	1	CCCTCGGACCAGGCTTCATTC
t6067264	gma-miR166u	miR166u	21	1	0	TCTCGGACCAGGCTTCATTTT
t0790722	gma-miR166u	miR166u	20	2	0	TCTCGGACCAGGCTTCATTT
t0067662	gma-miR166u	miR166u	21	21	5	ATCTCGGACCAGGCTTCATTC
t0368176	gma-miR166u	miR166u	20	4	1	TCTCGGACCAGGCTTCATTC
t0035948	ahy-miR167-3p	miR167	21	40	63	AGATCATGTGGCAGCTTCATC
t1241395	ahy-miR167-3p	miR167	21	2	0	TGAAGCTGCCACATGATCTGA
t3829685	ahy-miR167-3p	miR167	21	1	0	TGAAGCTGCCACATGATCTGT
t1905682	ahy-miR167-3p	miR167	20	1	0	CAGATCATGTGGCAGCTTCA
t0519247	mdm-miR167a	miR167a	21	3	0	TGAAGCTGCCAGATGATCTGA
CK5398356	bna-miR167b	miR167b	23	1	1	TGAAGCTGCCAGCATGATCTAAA
t0165698	bna-miR167b	miR167b	22	8	2	TGAAGCTGCCAGCATGATCTAA
t1592149	bna-miR167b	miR167b	22	1	0	TGAAGCTGCCAGCGTGATCTAA
CK9130980	cme-miR167b	miR167b	23	1	1	TGAAGCTGCCAGCATGATCTATT
CK4359991	cme-miR167b	miR167b	21	1	1	CGAAGCTGCCAGCATGATCTA
t3347653	cme-miR167b	miR167b	21	1	0	AGAAGCTGCCAGCCTGATCTA
CK3300710	cme-miR167b	miR167b	22	1	1	ATGAAGCTGCCAGCATGATCTA
t0209386	cme-miR167b	miR167b	22	6	9	TGAAGCTGCCAGCATGATCTAT
t0273900	cme-miR167b	miR167b	22	5	27	TGAAGCTGCCAGCATGATCTAG
t6041177	cme-miR167b	miR167b	22	1	1	TGAAGCTGCCAGCATGATCTAC
t6077930	cme-miR167b	miR167b	22	1	0	CTGAAGCTGCCAGCATGATCTA
CK1698064	cme-miR167b	miR167b	20	0	2	GAAGCTGCCAGCATGATCTA
CK0785554	cme-miR167b	miR167b	21	3	3	TGAAGTTGCCAGCATGATCTA
CK12041532	cme-miR167b	miR167b	21	1	1	TGAAGCTGCCAGCCTGATCTA
CK1250451	cme-miR167b	miR167b	21	2	2	TGAATCTGCCAGCATGATCTA
CK2195008	cme-miR167b	miR167b	21	2	2	TGAAGCTGTTAGCATGATCTA
CK2342782	cme-miR167b	miR167b	21	1	1	TGAAGCTTCCAGCATGATCTA
CK3417275	cme-miR167b	miR167b	21	1	1	TGAAGATGCCAGCATGATCTA
CK5234586	cme-miR167b	miR167b	21	1	1	TGAAGCTGCCAGCACGATCTA
CK6155895	cme-miR167b	miR167b	21	1	1	TGAAGCTCCCAGCATGATCTA
CK7888510	cme-miR167b	miR167b	21	1	1	TGAATCTGCTAGCATGATCTA
CK8672038	cme-miR167b	miR167b	21	1	1	TGAAGCTGCCAGCGTGATCTA
t0001536	cme-miR167b	miR167b	21	1036	4694	TGAAGCTGCCAGCATGATCTA
t0271885	cme-miR167b	miR167b	21	5	13	TGAAGCTGTCAGCATGATCTA
t1787800	cme-miR167b	miR167b	21	1	0	TGAAGCTACCAGCATGATCTA
t3709957	cme-miR167b	miR167b	21	1	1	TGAAGCCGCCAGCATGATCTA
t4442512	cme-miR167b	miR167b	21	1	4	TGAAGCTGCTAGCATGATCTA
t0197871	tae-miR167b	miR167b	22	7	3	TGAAGCTGACAGCATGATCTGA
t0787859	tae-miR167b	miR167b	22	2	0	TGAAGCTGACAGCGTGATCTGA
t3457992	tae-miR167b	miR167b	22	1	0	AGAAGCTGACAGCATGATCTAT
t4968344	tae-miR167b	miR167b	22	1	0	TGAAGCTGACAGCGTGATCTGG
t4074952	cme-miR167c	miR167c	20	1	0	TGAAGCTGCCAGCATGAGGA
t0948494	cme-miR167c	miR167c	21	2	0	TGAAGCTGCCAGCATGATTGA
t4076493	cme-miR167c	miR167c	21	1	1	TGAAGCTGCCAGCATGATTTT
t5167908	cme-miR167c	miR167c	21	1	0	TGAAGCTGCCAGCGTGATTGA
CK2023773	cme-miR167c	miR167c	22	2	2	TGAAGCTGCCAGCATGATCGAT
CK2620831	cme-miR167c	miR167c	22	1	1	TGAAGCTGCCAGCATGATCGTA
t0188712	cme-miR167c	miR167c	22	7	2	TGAAGCTGCCAGCATGATCCGA
t0405136	cme-miR167c	miR167c	22	4	1	TGAAGCTGCCAGCATGATCCGT
t0654750	cme-miR167c	miR167c	22	2	0	TGAAGCTGCCAGCATGATCAGA
t3532888	cme-miR167c	miR167c	22	1	0	TGAAGCTGCCAGCATGATCGGA
CK10790969	cme-miR167c	miR167c	20	0	1	TGAAGCTGCCAGCATGATGT
CK6008989	cme-miR167c	miR167c	20	0	1	TGAAGCTGCCAGCATGATTA
t0263074	cme-miR167c	miR167c	20	5	1	TGAAGCTGCCAGCATGATGA
t0367567	cme-miR167c	miR167c	20	4	2	TGAAGCTGCCAGCATGATTT
t2743384	cme-miR167c	miR167c	20	1	0	TGAAGCTGCCAGCGTGATGA
t3052862	cme-miR167c	miR167c	20	1	0	TGAAGCTGCCAGCGTGATTT
t1119574	cme-miR167c	miR167c	21	2	0	TGAAGCTGCCAGCATGATCGT
t1468411	cme-miR167c	miR167c	21	1	0	GATGAAGCTGCCAGCATGATC
t5953303	cme-miR167c	miR167c	23	1	0	TGAAGCTGCCAGCATGATCTTTT
t0241564	cme-miR167c	miR167c	20	6	1	TGAAGCTGCCAGCATGATCA
t6345818	cme-miR167c	miR167c	20	1	0	CTGAAGCTGCCAGCATGATC
t0104140	cme-miR167c	miR167c	21	13	5	CTGAAGCTGCCAGCATGATCT
t0114325	cme-miR167c	miR167c	21	12	3	TTGAAGCTGCCAGCGTGATCT
t0564612	cme-miR167c	miR167c	22	3	1	TGAAGCTGCCAGCATGATCTTT
t0035504	cme-miR167c	miR167c	20	41	29	TGAAGCTGCCAGCATGATCT
t0418164	cme-miR167c	miR167c	20	3	0	TGAAGCTGCCAGCGTGATCT
CK7816496	cme-miR167c	miR167c	21	1	1	TGAAGCTGCCAGCGTGATCTT
CK9694210	cme-miR167c	miR167c	21	1	1	TGAAGCTGCCATCATGATCTT
t0044446	cme-miR167c	miR167c	21	32	81	TGAAGCTGCCAGCATGATCTT
t2124924	nta-miR167c	miR167c	21	1	2	AAGCTGCCAGCGTGATCTGGT
CK7978341	nta-miR167c	miR167c	22	1	1	CGAAGCTGCCAGCGTGATCTGG
CK3868908	nta-miR167c	miR167c	23	1	1	TGAAGCTGCCAGCGTGATCTGGT
t6304007	nta-miR167c	miR167c	23	1	7	TTGAAGCTGCCAGCGTGATCTGG
CK2618858	nta-miR167c	miR167c	20	0	1	AAGCTGCCAGCGTGATCTGG
CK6779772	nta-miR167c	miR167c	21	1	1	GAAGCTGCCAGCGTGATCTGG
CK7005598	nta-miR167c	miR167c	22	1	1	TGAAGCTGCCAGCCTGATCTGG
CK7705141	nta-miR167c	miR167c	22	1	1	TGAAGCTGCCAGCGTCATCTGG
CK8635667	nta-miR167c	miR167c	22	1	1	TGAAGCTGCCAGCCTTATCTGG
t0016020	nta-miR167c	miR167c	22	97	1165	TGAAGCTGCCAGCGTGATCTGG
t0060013	nta-miR167c	miR167c	22	23	8	TGAAGCTGCCAGCATGATCTGG
CK6408502	osa-miR167c-3p	miR167c	22	1	1	AGGTCATGCTCGGCAGCCTCAC
CK4871470	osa-miR167c-3p	miR167c	23	1	1	AGGTCATGCTCGGCAGCCTCACT
CK6789028	osa-miR167c-3p	miR167c	23	1	1	GGTCATGCTCGGCAGCCTCACTT
CK0002910	osa-miR167c-3p	miR167c	22	263	263	GGTCATGCTCGGCAGCCTCACT
CK0197475	osa-miR167c-3p	miR167c	21	9	9	GGTCATGCTCGGCAGCCTCAC
t0277079	vvi-miR167c	miR167c	22	5	0	TGAAGCTGCCAGCATGATCTCT
t0375138	vvi-miR167c	miR167c	22	4	3	TGAAGCTGCCAGCATGATCTCA
t0520999	vvi-miR167c	miR167c	21	3	6	TGAAGCTGCCAGCATGATCTC
t0194296	bdi-miR167d	miR167d	22	7	5	TGGAGCTGCCAGCATGATCTGA
t0459216	bdi-miR167d	miR167d	22	3	0	TGCAGCTGCCAGCATGATCTGA
t1198544	bdi-miR167d	miR167d	22	2	1	TGTAGCTGCCAGCATGATCTGA
t4337435	bdi-miR167d	miR167d	23	1	0	TTAAGCTGCCAGCATGATCTGAA
CK1748566	bdi-miR167d	miR167d	22	2	2	AAGCTGCCAGCATGATCTGAAA
CK8593372	bdi-miR167d	miR167d	22	1	1	AAGCTGCCAGCATGATCTGATT
t4621105	bdi-miR167d	miR167d	22	1	1	TAAAGCTGCCAGCATGATCTGA
t6368938	bdi-miR167d	miR167d	22	1	3	TTAAGCTGCCAGCATGATCTGA
t0813898	bdi-miR167d	miR167d	20	2	0	TAGCTGCCAGCATGATCTGA
CK11054614	bdi-miR167d	miR167d	22	1	1	GAAGCTGCCAGCGTGATCTGAA
CK11442719	bdi-miR167d	miR167d	22	1	1	CGAAGTTGCCAGCATGATCTGA
t0097866	bdi-miR167d	miR167d	22	14	7	CGAAGCTGCCAGCATGATCTGA
t0245527	bdi-miR167d	miR167d	22	6	2	AGAAGCTGCCAGCATGATCTGA
t0265701	bdi-miR167d	miR167d	22	5	1	GGAAGCTGCCAGCATGATCTGA
t3625134	bdi-miR167d	miR167d	22	1	0	GAAGCTGCCAGCATGATCTGAT
t0006776	bdi-miR167d	miR167d	23	238	77	TGAAGCTGCCAGCATGATCTGAA
t0021492	bdi-miR167d	miR167d	23	71	14	TGAAGCTGCCAGCATGATCTGAT
t0072206	bdi-miR167d	miR167d	23	19	6	TGAAGCTGCCAGCATGATCTGAC
t0124763	bdi-miR167d	miR167d	23	11	2	TGAAGCTGCCAGCGTGATCTGAA
t0127320	bdi-miR167d	miR167d	23	11	8	CTGAAGCTGCCAGCATGATCTGA
t0158032	bdi-miR167d	miR167d	23	8	0	TGAAGCTGCCAGCATGATCTGAG
t0201969	bdi-miR167d	miR167d	23	7	0	TGAAGCTGCCAGCGTGATCTGAT
t1777597	bdi-miR167d	miR167d	23	1	0	TGAAGCTTCCAGCATGATCTGAA
t1827699	bdi-miR167d	miR167d	23	1	0	TTGAAGCTGCCAGCGTGATCTGA
CK0813647	bdi-miR167d	miR167d	20	0	3	AAGCTGCCAGCATGATCTGA
t0083653	bdi-miR167d	miR167d	21	16	7	GAAGCTGCCAGCATGATCTGA
t3994514	bdi-miR167d	miR167d	21	1	0	GAAGCTGCCAGCTTGATCTGA
t6063701	bdi-miR167d	miR167d	21	1	2	GAAGCTGCCAGCGTGATCTGA
CK12218003	bdi-miR167d	miR167d	22	1	1	TGAAGCTGCCAGAGTGATCTGA
t0000019	bdi-miR167d	miR167d	22	64656	21064	TGAAGCTGCCAGCATGATCTGA
t0000683	bdi-miR167d	miR167d	22	2305	416	TGAAGCTGCCAGCGTGATCTGA
t0046510	bdi-miR167d	miR167d	22	30	11	TGAAGCTGCTAGCATGATCTGA
t0054882	bdi-miR167d	miR167d	22	26	8	TGAAGCTGTTAGCATGATCTGA
t0062711	bdi-miR167d	miR167d	22	22	11	TGAAGCTGTCAGCATGATCTGA
t0069065	bdi-miR167d	miR167d	22	20	9	TGAATCTGCCAGCATGATCTGA
t0073098	bdi-miR167d	miR167d	22	19	3	TGAAGTTGCCAGCATGATCTGA
t0075904	bdi-miR167d	miR167d	22	18	5	TGAAGCTTCCAGCATGATCTGA
t0086432	bdi-miR167d	miR167d	22	16	5	TGAAGCTGCCAGCATTATCTGA
t0086514	bdi-miR167d	miR167d	22	16	0	TGAAGCTGCCATCATGATCTGA
t0088615	bdi-miR167d	miR167d	22	15	2	TGAAGCTGCCAGCACGATCTGA
t0091988	bdi-miR167d	miR167d	22	15	3	TGAAGCTGCCAGTATGATCTGA
t0093891	bdi-miR167d	miR167d	22	14	3	TGAAGCTGCCAGAATGATCTGA
t0099732	bdi-miR167d	miR167d	22	14	3	TGAAGCTCCCAGCATGATCTGA
t0105689	bdi-miR167d	miR167d	22	13	4	TGAAGCTACCAGCATGATCTGA
t0110216	bdi-miR167d	miR167d	22	12	1	TGAAGCTGCCAGCATGGTCTGA
t0121817	bdi-miR167d	miR167d	22	11	5	TGAAGCTGCCGGCATGATCTGA
t0128619	bdi-miR167d	miR167d	22	10	4	TGAAGCTGCCAGCATCATCTGA
t0148897	bdi-miR167d	miR167d	22	9	1	TGAAGCTGCCAGCATAATCTGA
t0159593	bdi-miR167d	miR167d	22	8	3	TGAAGCCGCCAGCATGATCTGA
t0172108	bdi-miR167d	miR167d	22	8	5	TGAAGCTGCCAGCATGACCTGA
t0175637	bdi-miR167d	miR167d	22	8	3	TGAAACTGCCAGCATGATCTGA
t0179904	bdi-miR167d	miR167d	22	7	3	TGAAGCTGCGAGCATGATCTGA
t0227904	bdi-miR167d	miR167d	22	6	1	TGAAGCTGCAAGCATGATCTGA
t0251601	bdi-miR167d	miR167d	22	5	1	TGAAGCTGCCACCATGATCTGA
t0251929	bdi-miR167d	miR167d	22	5	1	TGAAGCTGCCAGCATGTTCTGA
t0282159	bdi-miR167d	miR167d	22	5	2	TGAAGCTGGCAGCATGATCTGA
t0284483	bdi-miR167d	miR167d	22	5	1	TGAAGATGCCAGCATGATCTGA
t0343150	bdi-miR167d	miR167d	22	4	1	TGAACCTGCCAGCATGATCTGA
t0356467	bdi-miR167d	miR167d	22	4	0	TGAAGCTGCCTGCATGATCTGA
t0421978	bdi-miR167d	miR167d	22	3	1	TGAAGCTGCCAGGATGATCTGA
t0463102	bdi-miR167d	miR167d	22	3	1	TGAAGCTGCCAGCATGCTCTGA
t0508689	bdi-miR167d	miR167d	22	3	5	TGAAGCTGCCAGCTTGATCTGA
t0602050	bdi-miR167d	miR167d	22	3	1	TGAAGCTGCCAGCATGAACTGA
t0678556	bdi-miR167d	miR167d	22	2	0	TGAAGCTGCCAGCGTCATCTGA
t0688073	bdi-miR167d	miR167d	22	2	0	TGAAGCTGCCAGCGTGGTCTGA
t0823515	bdi-miR167d	miR167d	22	2	0	TGAAGCGGCCAGCATGATCTGA
t1005082	bdi-miR167d	miR167d	22	2	0	TGAAGCTGCCAGCGGGATCTGA
t1022530	bdi-miR167d	miR167d	22	2	0	TGAAGCTGCCAGCAAGATCTGA
t1431415	bdi-miR167d	miR167d	22	1	0	TGAAGCTGCCAGCGTTATCTGA
t1639369	bdi-miR167d	miR167d	22	1	0	TGAAGCTACCGGCATGATCTGA
t4467422	bdi-miR167d	miR167d	22	1	1	TGAAGCTGCCAGCCTGATCTGA
t5631629	bdi-miR167d	miR167d	22	1	0	TGAAGCTGCCAGCATGAGCTGA
t6355060	bdi-miR167d	miR167d	22	1	0	TGAAGCTGCCCGCATGATCTGA
t0227787	bdi-miR167d	miR167d	21	6	3	TGAAGCTGCAGCATGATCTGA
t0539811	bdi-miR167d	miR167d	21	3	0	TGAAGCTGCCGCATGATCTGA
CK2837290	cme-miR167e	miR167e	21	1	1	TGGAGCTGCCAGCATGATCTA
t0685941	cme-miR167e	miR167e	22	2	0	TCAAGCTGCCAGCATGATCTGA
t5170052	cme-miR167e	miR167e	22	1	0	TCAAGCTGCCAGCGTGATCTGA
CK1894512	zma-miR167e-3p	miR167e	23	2	2	AGATCATGTTGTGCAGTTTCATC
CK7902386	zma-miR167e-3p	miR167e	22	1	1	GATCATGTTGTGCAGTTTCATC
CK1944961	cme-miR167f	miR167f	22	2	2	TAAAGCTGCCAGCATGATCTGT
CK3317705	cme-miR167f	miR167f	22	1	1	AAGCTGCCAGCATGATCTGTTC
t1528545	cme-miR167f	miR167f	22	1	0	AGAAGCTGCCAGCATGATCTGC
t0105619	cme-miR167f	miR167f	23	13	4	TGAAGCTGCCAGCATGATCTGTT
t0106887	cme-miR167f	miR167f	23	13	4	TGAAGCTGCCAGCATGATCTGTA
t4992130	cme-miR167f	miR167f	23	1	0	TGAAGCTCCCAGCATGATCTGTA
t6089188	cme-miR167f	miR167f	23	1	0	CTGAAGCTGCCAGCATGATCTGT
CK12232302	cme-miR167f	miR167f	22	1	1	TGAAGCTGCCAGTATGATCTGT
CK6972367	cme-miR167f	miR167f	22	1	1	TGAAGCTGCCAGCATGTTCTGT
CK7996168	cme-miR167f	miR167f	22	1	1	TGAAGCTGCGAGCATGATCTGT
CK8143565	cme-miR167f	miR167f	22	1	1	TGAAGCTGCCAGCACGATCTGT
t0000317	cme-miR167f	miR167f	22	4845	1929	TGAAGCTGCCAGCATGATCTGT
t0054431	cme-miR167f	miR167f	22	26	5	TTGAAGCTGCCAGCGTGATCTG
t0065389	cme-miR167f	miR167f	22	21	2	TGAAGCTGCCAGCGTGATCTGT
t0144584	cme-miR167f	miR167f	22	9	2	TGAAGCTGCCAGCATGATCTGC
t0169242	cme-miR167f	miR167f	22	8	5	CTGAAGCTGCCAGCATGATCTG
t0185780	cme-miR167f	miR167f	22	7	1	TGAAGCTGTCAGCATGATCTGT
t0381093	cme-miR167f	miR167f	22	4	1	TGAAGCTGCCAGAATGATCTGT
t0531790	cme-miR167f	miR167f	22	3	1	TGAAGCTGCTAGCATGATCTGT
t0792959	cme-miR167f	miR167f	22	2	1	TGAAGCTGCCATCATGATCTGT
t1004907	cme-miR167f	miR167f	22	2	0	TGAAGCTGTTAGCATGATCTGT
t2440939	cme-miR167f	miR167f	22	1	0	TGAAGCTGCCACCATGATCTGT
t2586117	cme-miR167f	miR167f	22	1	0	TGAAGCTCCCAGCATGATCTGT
t2759153	cme-miR167f	miR167f	22	1	0	TGAACCTGCCAGCATGATCTGT
t3139844	cme-miR167f	miR167f	22	1	0	TGAAGATGCCAGCATGATCTGT
t3406300	cme-miR167f	miR167f	22	1	0	TGAAGCTGCAAGCATGATCTGT
t3454342	cme-miR167f	miR167f	22	1	0	TGAAGCTTCCAGCATGATCTGT
t3513059	cme-miR167f	miR167f	22	1	1	TGAAGTTGCCAGCATGATCTGT
t3934965	cme-miR167f	miR167f	22	1	0	TGAAGCGGCCAGCATGATCTGT
t4007181	cme-miR167f	miR167f	22	1	0	TGAAGCTGCCAGCATAATCTGT
t4376041	cme-miR167f	miR167f	22	1	0	TGAAGCTGCCAGCATGCTCTGT
t4765253	cme-miR167f	miR167f	22	1	0	TGAAGCTGCCAGCATTATCTGT
t5251202	cme-miR167f	miR167f	22	1	0	TGAATCTGCCAGCATGATCTGT
t5662981	cme-miR167f	miR167f	22	1	0	TGAAGCAGCCAGCATGATCTGT
t5890334	cme-miR167f	miR167f	22	1	0	TGAAGCCGCCAGCATGATCTGT
CK5516042	cme-miR167f	miR167f	23	1	1	TGAAGCTGCTCAGCATGATCTGT
t0008949	cme-miR167f	miR167f	21	180	43	TGAAGCTGCCAGCATGATCTG
t0067321	cme-miR167f	miR167f	21	21	62	TGAAGCTGCCAGCTTGATCTG
t0230270	cme-miR167f	miR167f	21	6	1	TGAAGCTGCCAGCGTGATCTG
t0855227	cme-miR167f	miR167f	21	2	0	TGAAGCTGCAGCATGATCTGT
t1135643	gma-miR167h	miR167h	21	2	2	TTGAAGCTGCCAGCGTGATTT
t0245291	ptc-miR167h-5p	miR167h	22	6	1	TGAAGCTGCCAACATGATCTGA
CK10946881	osa-miR167i-3p	miR167i	21	1	1	AGATCATCTTGCAGCTTCAAC
t0463403	osa-miR167i-3p	miR167i	21	3	0	TAGATCATGTTGCAGTTTCAT
t0724939	osa-miR167i-3p	miR167i	21	2	25	AGATCATGTTGCAGTTTCATC
t1691756	osa-miR167i-3p	miR167i	21	1	1	AGATCATCTTGCAGCTTCAAT
t0085844	mdm-miR167j	miR167j	22	16	3	TGAAGCTGCCAGCATGATCTTA
t5531557	mdm-miR167j	miR167j	22	1	0	TGAAGCTGCCAGCATTATCTTA
CK1185955	zma-miR167j-3p	miR167j	23	2	2	TCAGATCATGTGGCAGCTTCATT
CK9757661	aau-miR168	miR168	22	1	1	TCCCGCCTTGCATCAACTGAAT
t1916483	aau-miR168	miR168	23	1	0	ATCCTGCCTTGCATCAACTGAAT
t0754222	mtr-miR168a	miR168a	21	2	0	TCGCTTGGTGCTGGTCGGGAT
t1710386	mtr-miR168a	miR168a	21	1	1	TCGCTTGGTGCTGGTCGGGAC
t1594510	mtr-miR168a	miR168a	21	1	0	TCGCTTGGTGCTGGTCGGGAA
t0707763	ssp-miR168a	miR168a	21	2	2	TCGCTTGGTGCAGATCGGGAT
t0242796	ssp-miR168a	miR168a	21	6	1	TCGCTTGGTGCAGATCGGGAC
t0285100	bna-miR168b	miR168b	21	5	1	TCGCTTGGTGCAGGTCGAGAT
t0523347	bna-miR168b	miR168b	21	3	0	TCGCTTGGTGCAGGTCGAGAC
CK11513378	mdm-miR168b	miR168b	20	0	1	TCTCTTGGTGCAGGTCGGGA
t0420336	mdm-miR168b	miR168b	20	3	1	TCCTTGGTGCAGGTCGGGAT
t0991091	mdm-miR168b	miR168b	20	2	0	TCGCTTGGTGCAGGTCGTGA
CK11406299	mdm-miR168b	miR168b	21	1	1	TCGCTTGGTGCAGGTCGGTAA
CK1806430	mdm-miR168b	miR168b	21	2	2	TCGCTTGGTGCAGGTCGGAAA
CK2955046	mdm-miR168b	miR168b	21	1	1	TCGCTTGGTGCAGGTCGGTTT
CK3014030	mdm-miR168b	miR168b	21	1	1	TTAGCTTGGTGCAGGTCGGGA
CK4677288	mdm-miR168b	miR168b	21	1	1	AATTCGCTTGGTGCAGGTCGG
CK4710206	mdm-miR168b	miR168b	21	1	1	TCACTTGGTGCAGGTCGGGAA
CK5006115	mdm-miR168b	miR168b	21	1	1	TTTGCTTGGTGCAGGTCGGGA
CK5676217	mdm-miR168b	miR168b	21	1	1	CGCTTGGTGCAGGTCGGGGAC
t0121670	mdm-miR168b	miR168b	21	11	6	TTGCTTGGTGCAGGTCGGGAT
t0225517	mdm-miR168b	miR168b	21	6	1	TCGCTTGGTGCAGGTCGGTAT
t0429288	mdm-miR168b	miR168b	21	3	4	TCGCTTGGTGCAGGTCGGTAC
t0738400	mdm-miR168b	miR168b	21	2	0	TCGCTTGGTGCAGGTCGGAAC
t0814769	mdm-miR168b	miR168b	21	2	0	TTGGCTTGGTGCAGGTCGGGA
t0833165	mdm-miR168b	miR168b	21	2	1	TGGCTTGGTGCAGGTCGGGAT
t0889537	mdm-miR168b	miR168b	21	2	0	TCGCTTGGTGCAGGTCGGCAC
t0981126	mdm-miR168b	miR168b	21	2	0	TCGCTTGGTGCAGGTCGGAAT
t1248992	mdm-miR168b	miR168b	21	2	0	TCTCTTGGTGCAGGTCGGGAA
t2476937	mdm-miR168b	miR168b	21	1	8	TAGCTTGGTGCAGGTCGGGAT
t2496997	mdm-miR168b	miR168b	21	1	2	TCGCTTGGTGCAGGTCGGCAT
CK10160811	mdm-miR168b	miR168b	22	1	1	CAATCGCTTGGTGCAGGTCGGG
CK9584280	mdm-miR168b	miR168b	22	1	1	TTCGCTTGGTGCAGGTCGGGGA
t0039614	mdm-miR168b	miR168b	22	36	44	AATTCGCTTGGTGCAGGTCGGG
t3314034	mdm-miR168b	miR168b	22	1	0	CGCTTGGTGCAGGTCGGGATCG
CK10403345	mdm-miR168b	miR168b	23	1	1	GTTCGCTTGGTGCAGGTCGGGAT
t0291516	mdm-miR168b	miR168b	23	5	0	TTCGCTTGGTGCAGGTCGGGATC
t0344929	mdm-miR168b	miR168b	23	4	6	TCGCTTGGTGCAGGTCGGGATCG
t0378633	mdm-miR168b	miR168b	23	4	0	TCGCTTGGTGCAGGTCGGGATAA
t0850998	mdm-miR168b	miR168b	23	2	2	ATTCGCTTGGTGCAGGTCGGGAT
t0860675	mdm-miR168b	miR168b	23	2	0	CGCTTGGTGCAGGTCGGGAACAG
t3280294	mdm-miR168b	miR168b	23	1	2	GATTCGCTTGGTGCAGGTCGGGA
CK10562941	mdm-miR168b	miR168b	20	0	1	TCGCTTGGTGCAGGTCGGTA
CK12127890	mdm-miR168b	miR168b	20	0	1	TTGCTTGGTGCAGGTCGGGA
CK5822095	mdm-miR168b	miR168b	20	0	1	TCGCTTGGTGCAGGTCGGCA
CK5992040	mdm-miR168b	miR168b	20	0	1	TTCGCTTGGTGCAGGTCGGA
t0192360	mdm-miR168b	miR168b	20	7	0	TCGCTTGGTGCAGGTCGGAC
t1873975	mdm-miR168b	miR168b	20	1	0	TCGCTTGGTGCAGGTCGGAT
t2892394	mdm-miR168b	miR168b	20	1	0	TCGCTTGGTGCAGGTCGGTT
t4166250	mdm-miR168b	miR168b	20	1	0	TGCTTGGTGCAGGTCGGGAT
t5507213	mdm-miR168b	miR168b	20	1	0	TCGCTTGGTGCAGGTCGGTC
t5620946	mdm-miR168b	miR168b	20	1	0	TCCTTGGTGCAGGTCGGGAA
CK1732407	mdm-miR168b	miR168b	21	2	2	TCGCTTGGTGCAGGTCGGGGA
CK3282181	mdm-miR168b	miR168b	21	1	1	TACGCTTGGTGCAGGTCGGGA
CK6435315	mdm-miR168b	miR168b	21	1	1	TAGCTTGGTGCAGGTCGGGAA
CK7116944	mdm-miR168b	miR168b	21	1	1	TTCGCTTGGTGCAGGTCGGGG
t0040948	mdm-miR168b	miR168b	21	35	35	TTCGCTTGGTGCAGGTCGGGT
t0086309	mdm-miR168b	miR168b	21	16	12	ATTCGCTTGGTGCAGGTCGGG
t0103762	mdm-miR168b	miR168b	21	13	2	TCGCTTGGTGCAGGTCGGGTC
t0122252	mdm-miR168b	miR168b	21	11	0	TCGCTTGGTGCAGGTCGGGCC
t0176989	mdm-miR168b	miR168b	21	8	2	TCGCTTGGTGCAGGTCGGGGC
t0190276	mdm-miR168b	miR168b	21	7	4	TCGCTTGGTGCAGGTCGGGGT
t0218252	mdm-miR168b	miR168b	21	6	1	CCGCTTGGTGCAGGTCGGGAT
t0323212	mdm-miR168b	miR168b	21	4	3	ACGCTTGGTGCAGGTCGGGAT
t0347275	mdm-miR168b	miR168b	21	4	2	TCGCTTGGTGCAGGTCGGGCT
t0444342	mdm-miR168b	miR168b	21	3	2	TCGCTTGGTGCAGGTCGGGTT
t0612272	mdm-miR168b	miR168b	21	2	0	CGCTTGGTGCAGGTCGGGATT
t0963713	mdm-miR168b	miR168b	21	2	0	TTGCTTGGTGCAGGTCGGGAA
t4448179	mdm-miR168b	miR168b	21	1	0	TTCGCTTGGTGCGGGTCGGGT
t4879079	mdm-miR168b	miR168b	21	1	0	TCGCTTGGTGCAGGTCGGGTA
t6238988	mdm-miR168b	miR168b	21	1	0	GTTCGCTTGGTGCAGGTCGGG
CK10554010	mdm-miR168b	miR168b	22	1	1	TTCGCTTGGTGCAGGTCGGGAG
CK8258490	mdm-miR168b	miR168b	22	1	1	CGCTTGGTGCAGGTCGGGAACT
t0084703	mdm-miR168b	miR168b	22	16	6	TCGCTTGGTGCAGGTCGGGATT
t0192531	mdm-miR168b	miR168b	22	7	2	TTCGCTTGGTGCAGGTCGGGAT
t0246044	mdm-miR168b	miR168b	22	6	1	TCGCTTGGTGCAGGTCGGGATC
t0485557	mdm-miR168b	miR168b	22	3	1	CTCGCTTGGTGCAGGTCGGGAT
t0570618	mdm-miR168b	miR168b	22	3	2	ATTCGCTTGGTGCAGGTCGGGA
t2170106	mdm-miR168b	miR168b	22	1	3	TCGCTTGGTGCAGGTCGGGATA
t3235887	mdm-miR168b	miR168b	22	1	0	CGCTTGGTGCAGGTCGGGAACA
t5280595	mdm-miR168b	miR168b	22	1	0	ATCGCTTGGTGCAGGTCGGGAT
CK10166100	mdm-miR168b	miR168b	23	1	1	TCGCTTGGTGCAGGTCGGGAACT
CK12000772	mdm-miR168b	miR168b	23	1	1	TCGCTTGGTGCAGGTCGGGAACC
CK6445617	mdm-miR168b	miR168b	23	1	1	TCGCTTGGTGCGGTCGGGAACAG
t0279448	mdm-miR168b	miR168b	23	5	2	TCGCTTGGTGCAGGTCGGGAAGC
t0376877	mdm-miR168b	miR168b	23	4	8	TCGCTTGGTGCAGGTCGGGAACA
t1775539	mdm-miR168b	miR168b	23	1	0	TCGCTTGGTGCAGGTCGGGAAAA
t3751694	mdm-miR168b	miR168b	23	1	0	TTCGCTTGGTGCAGGTCGGGAAA
t6349685	mdm-miR168b	miR168b	23	1	0	TCGCTTGGTGCAGGTCGGGAAGA
CK11267964	mdm-miR168b	miR168b	20	0	1	TCGCTTGGTGCAGGTCGGGG
CK2458760	mdm-miR168b	miR168b	20	0	1	ACGCTTGGTGCAGGTCGGGA
CK4602164	mdm-miR168b	miR168b	20	0	1	CCGCTTGGTGCAGGTCGGGA
CK6910830	mdm-miR168b	miR168b	20	0	1	GCTTGGTGCAGGTCGGGAAC
t0044259	mdm-miR168b	miR168b	20	32	25	CGCTTGGTGCAGGTCGGGAT
t0161866	mdm-miR168b	miR168b	20	8	22	TCGCTTGGTGCAGGTCGGGT
t2373974	mdm-miR168b	miR168b	20	1	0	TGCTTGGTGCAGGTCGGGAA
t4356113	mdm-miR168b	miR168b	20	1	0	ATCGCTTGGTGCAGGTCGGG
CK1519646	mdm-miR168b	miR168b	21	2	2	CGCTTGGTGCAGGTCGGGAAA
CK2701742	mdm-miR168b	miR168b	21	1	1	ACGCTTGGTGCAGGTCGGGAA
CK5227932	mdm-miR168b	miR168b	21	1	1	TTCGCTGGGTGCAGGTCGGGA
CK5235250	mdm-miR168b	miR168b	21	1	1	TCGCGTGGTGCAGGTCGGGAT
CK7138871	mdm-miR168b	miR168b	21	1	1	CGCTTGGTGCAGGTCGGGAAT
CK9084092	mdm-miR168b	miR168b	21	1	1	TTCGCTTTGTGCAGGTCGGGA
t0000059	mdm-miR168b	miR168b	21	25146	13045	TCGCTTGGTGCAGGTCGGGAT
t0000830	mdm-miR168b	miR168b	21	1929	1321	TTCGCTTGGTGCAGGTCGGGA
t0041438	mdm-miR168b	miR168b	21	35	133	CGCTTGGTGCAGGTCGGGAAC
t0052231	mdm-miR168b	miR168b	21	27	8	TCGCTTGGGGCAGGTCGGGAT
t0066367	mdm-miR168b	miR168b	21	21	4	TCGCTTGGTGCAGGGCGGGAT
t0070886	mdm-miR168b	miR168b	21	20	16	CGCTTGGTGCAGGTCGGGAAG
t0081958	mdm-miR168b	miR168b	21	17	5	TCGCTTGGCGCAGGTCGGGAT
t0099324	mdm-miR168b	miR168b	21	14	5	TCGCTTGGTGCAGGCCGGGAT
t0130687	mdm-miR168b	miR168b	21	10	7	TCGCTTGGTGCAGGACGGGAT
t0146146	mdm-miR168b	miR168b	21	9	9	TCGCTTTGTGCAGGTCGGGAT
t0178304	mdm-miR168b	miR168b	21	8	7	TCGCTTGTTGCAGGTCGGGAT
t0187232	mdm-miR168b	miR168b	21	7	2	TCGCTCGGTGCAGGTCGGGAT
t0224311	mdm-miR168b	miR168b	21	6	2	TCGCTTGGAGCAGGTCGGGAT
t0250682	mdm-miR168b	miR168b	21	5	2	TCGCCTGGTGCAGGTCGGGAT
t0269308	mdm-miR168b	miR168b	21	5	0	CTCGCTTGGTGCAGGTCGGGA
t0283161	mdm-miR168b	miR168b	21	5	4	TCGCTTGATGCAGGTCGGGAT
t0289208	mdm-miR168b	miR168b	21	5	3	TCGCTTGGTGCAGTTCGGGAT
t0308373	mdm-miR168b	miR168b	21	4	1	TCGCTTGGTGCAGGTGGGGAT
t0369715	mdm-miR168b	miR168b	21	4	2	TCGCTTGGTGCAGGTTGGGAT
t0396004	mdm-miR168b	miR168b	21	4	2	TCGCTTGCTGCAGGTCGGGAT
t0404761	mdm-miR168b	miR168b	21	4	10	TCGCTTGGTGCAGGTCGGGAG
t0468966	mdm-miR168b	miR168b	21	3	3	TCGCTTGGTGCGGGTCGGGAT
t0496925	mdm-miR168b	miR168b	21	3	0	TCGCTTGGTGCACGTCGGGAT
t0510338	mdm-miR168b	miR168b	21	3	0	TTCGCTTGGGGCAGGTCGGGA
t0528551	mdm-miR168b	miR168b	21	3	2	TCGCTTGGTGCATGTCGGGAT
t0750812	mdm-miR168b	miR168b	21	2	3	TCGCTTGGTGCAAGTCGGGAT
t0763631	mdm-miR168b	miR168b	21	2	1	TCGCTTCGTGCAGGTCGGGAT
t0923713	mdm-miR168b	miR168b	21	2	0	TCGCTTGGTGCAGGTAGGGAT
t0973016	mdm-miR168b	miR168b	21	2	0	TTCGCTTGGTGCAGGCCGGGA
t1039265	mdm-miR168b	miR168b	21	2	0	TCGCATGGTGCAGGTCGGGAT
t1219082	mdm-miR168b	miR168b	21	2	0	TCGCTTGGTGCCGGTCGGGAT
t1224285	mdm-miR168b	miR168b	21	2	1	TCGCTTAGTGCAGGTCGGGAT
t1517168	mdm-miR168b	miR168b	21	1	0	TTCGCTTGATGCAGGTCGGGA
t2068864	mdm-miR168b	miR168b	21	1	0	TCGCTAGGTGCAGGTCGGGAT
t2750258	mdm-miR168b	miR168b	21	1	0	CGCTTGGTGCAGGGCGGGAAG
t2961342	mdm-miR168b	miR168b	21	1	1	TTCGCTTGGTGCAGGACGGGA
t3253164	mdm-miR168b	miR168b	21	1	1	TTCGCTTGGTGCAGGGCGGGA
t3461471	mdm-miR168b	miR168b	21	1	1	TTCGCTCGGTGCAGGTCGGGA
t4117495	mdm-miR168b	miR168b	21	1	1	CCGCTTGGTGCAGGTCGGGAA
t4226926	mdm-miR168b	miR168b	21	1	1	TCGCTGGGTGCAGGTCGGGAT
t6005462	mdm-miR168b	miR168b	21	1	0	TTCGCTTGTTGCAGGTCGGGA
CK6110722	mdm-miR168b	miR168b	22	1	1	TCGCTTTGTGCAGGTCGGGAAG
t0017029	mdm-miR168b	miR168b	22	91	37	TCGCTTGGTGCAGGTCGGGAAG
t0040480	mdm-miR168b	miR168b	22	35	77	TCGCTTGGTGCAGGTCGGGAAC
t0366483	mdm-miR168b	miR168b	22	4	1	TCGCTTGGTGCAGGTCGGGAAA
t0581603	mdm-miR168b	miR168b	22	3	12	TCGCTTGGTGCAGGTCGGGAAT
t0987048	mdm-miR168b	miR168b	22	2	3	TTCGCTTGGTGCAGGTCGGGAA
CK5781444	mdm-miR168b	miR168b	20	0	1	TCGCTTGGTGCAGGTAGGGA
CK6731434	mdm-miR168b	miR168b	20	0	1	TCGCTCGGTGCAGGTCGGGA
t0004067	mdm-miR168b	miR168b	20	393	1775	TCGCTTGGTGCAGGTCGGGA
t0022716	mdm-miR168b	miR168b	20	66	157	CGCTTGGTGCAGGTCGGGAA
t0645593	mdm-miR168b	miR168b	20	2	4	TCGCTTGGTGCAGGGCGGGA
t1430033	mdm-miR168b	miR168b	20	1	1	TCGCTTGGTGCAGGCCGGGA
t2654187	mdm-miR168b	miR168b	20	1	0	TCGCCTGGTGCAGGTCGGGA
t4738713	mdm-miR168b	miR168b	20	1	1	TCGCTTGGTGCAGGACGGGA
t6016642	mdm-miR168b	miR168b	20	1	0	CGCTTGGTGCAGGGCGGGAA
t6051256	mdm-miR168b	miR168b	20	1	2	TCGCTTGGGGCAGGTCGGGA
CK0487379	mdm-miR168b	miR168b	21	5	5	TCGCTTGGTGCAGGTCTGGAA
CK1138348	mdm-miR168b	miR168b	21	2	2	TCGCTTGGTACAGGTCGGGAA
CK12293158	mdm-miR168b	miR168b	21	1	1	TCGCTTAGTGCAGGTCGGGAA
CK1499827	mdm-miR168b	miR168b	21	2	2	TCGCTTGGTGCAGGTTGGGAA
CK5148545	mdm-miR168b	miR168b	21	1	1	TCGCTTGGTGCAGGTCAGGAA
CK8906044	mdm-miR168b	miR168b	21	1	1	TCGCTTGGTTCAGGTCGGGAA
t0000428	mdm-miR168b	miR168b	21	3564	3973	TCGCTTGGTGCAGGTCGGGAA
t0310977	mdm-miR168b	miR168b	21	4	2	TCGCTTGTTGCAGGTCGGGAA
t0327645	mdm-miR168b	miR168b	21	4	3	TCGCTTGGGGCAGGTCGGGAA
t0522252	mdm-miR168b	miR168b	21	3	1	TCGCTTGGTGCAGGGCGGGAA
t0838223	mdm-miR168b	miR168b	21	2	0	TCGCTTCGTGCAGGTCGGGAA
t0924934	mdm-miR168b	miR168b	21	2	4	TCGCTTGGAGCAGGTCGGGAA
t0929013	mdm-miR168b	miR168b	21	2	0	TCGCTCGGTGCAGGTCGGGAA
t1005606	mdm-miR168b	miR168b	21	2	4	TCGCTTGGTGCAGGCCGGGAA
t1014931	mdm-miR168b	miR168b	21	2	2	TCGCTTGGTGCAGGACGGGAA
t1328392	mdm-miR168b	miR168b	21	1	0	TCGCTTGGCGCAGGTCGGGAA
t1611071	mdm-miR168b	miR168b	21	1	2	TCGCTTGGTGCAGTTCGGGAA
t1675195	mdm-miR168b	miR168b	21	1	0	TCGCTTGGTGCAAGTCGGGAA
t3163938	mdm-miR168b	miR168b	21	1	0	TCGCTTGGTCCAGGTCGGGAA
t3608282	mdm-miR168b	miR168b	21	1	1	TCGCTTGGTGCAGGTCCGGAA
t3726658	mdm-miR168b	miR168b	21	1	0	TCGCTTGCTGCAGGTCGGGAA
t4441028	mdm-miR168b	miR168b	21	1	1	TCGCTTGGTGCATGTCGGGAA
t5190577	mdm-miR168b	miR168b	21	1	0	TCGCTTGGTGCACGTCGGGAA
t5240346	mdm-miR168b	miR168b	21	1	0	TCGCTTGGTGCAGGTGGGGAA
t5474864	mdm-miR168b	miR168b	21	1	2	TCGCTTTGTGCAGGTCGGGAA
t0748441	mdm-miR168b	miR168b	20	2	0	TCGCTTGGTCAGGTCGGGAA
t2601348	osa-miR168b	miR168b	21	1	1	TCGCTTGGTGCAGCTCGGGAT
t3216614	osa-miR168b	miR168b	21	1	0	TCGCTTGGTGCAGCTCGGGAC
t2483110	osa-miR168b	miR168b	21	1	1	TCGCTTGGTGCAGCTCGGGAA
t5157380	osa-miR168b	miR168b	21	1	0	TCGCTTGGTCCAGCTCGGGAA
CK5603655	sof-miR168b	miR168b	20	0	1	TCGCTTGGGCAGGTCGGGAA
t3448107	sof-miR168b	miR168b	20	1	0	TCGCTTGGGCAGGTCGGGAC
t0491286	mtr-miR168c-3p	miR168c	20	3	1	CCTGCCTTGCATCAACTGAA
CK11965462	mtr-miR168c-3p	miR168c	21	1	1	CATGCCTTGCATCAACTGAAT
CK7037362	mtr-miR168c-3p	miR168c	21	1	1	TCTGCCTTGCATCAACTGAAT
t0011303	mtr-miR168c-3p	miR168c	21	141	144	CCTGCCTTGCATCAACTGAAT
t1174046	mtr-miR168c-3p	miR168c	21	2	1	CTGCCTTGCATCAACTGAATC
CK4072122	mtr-miR168c-3p	miR168c	21	1	1	CTCGCCTTGCATCAACTGAAT
t1931756	mtr-miR168c-3p	miR168c	21	1	1	CCCGCCTTGCATCAACTGAAT
t2004286	nta-miR168c	miR168c	20	1	0	TCGTTGGTGCAGGTCGGGAC
CK6806887	nta-miR168c	miR168c	21	1	1	TCCCTTGGTGCAGGTCGGGAC
t0128509	nta-miR168c	miR168c	21	10	3	TCTCTTGGTGCAGGTCGGGAC
t0173066	nta-miR168c	miR168c	21	8	2	TCACTTGGTGCAGGTCGGGAC
t1247413	nta-miR168c	miR168c	20	2	0	TCCTTGGTGCAGGTCGGGAC
t0096977	nta-miR168c	miR168c	21	14	7	TTGCTTGGTGCAGGTCGGGAC
t0762237	nta-miR168c	miR168c	21	2	0	TGGCTTGGTGCAGGTCGGGAC
t3531965	nta-miR168c	miR168c	21	1	2	TAGCTTGGTGCAGGTCGGGAC
CK3780389	nta-miR168c	miR168c	23	1	1	TCGCTTGGTGCAGGTCGGGACCT
t0731558	nta-miR168c	miR168c	23	2	1	TCGCTTGGTGCAGGTCGGGACCA
t4916827	nta-miR168c	miR168c	23	1	0	TCGCTTGGTGCAGGTCGGGACAA
t5245870	nta-miR168c	miR168c	23	1	1	TCGCTTGGTGCAGGTCGGGACCG
t0433180	nta-miR168c	miR168c	20	3	0	TGCTTGGTGCAGGTCGGGAC
CK7360339	nta-miR168c	miR168c	21	1	1	ACGCTTGGTGCAGGTCGGGAC
t0202767	nta-miR168c	miR168c	21	7	0	CCGCTTGGTGCAGGTCGGGAC
t0428806	nta-miR168c	miR168c	21	3	1	CGCTTGGTGCAGGTCGGGACT
t2532670	nta-miR168c	miR168c	21	1	0	GCGCTTGGTGCAGGTCGGGAC
CK3192288	nta-miR168c	miR168c	22	1	1	CTCGCTTGGTGCAGGTCGGGAC
t0106637	nta-miR168c	miR168c	22	13	2	TCGCTTGGTGCAGGTCGGGACT
t0144474	nta-miR168c	miR168c	22	9	1	TCGCTTGGTGCAGGTCGGGACC
t0302345	nta-miR168c	miR168c	22	5	2	TCGCTTGGTGCAGGTCGGGACA
t1824043	nta-miR168c	miR168c	22	1	0	ATCGCTTGGTGCAGGTCGGGAC
t0037369	nta-miR168c	miR168c	20	39	19	CGCTTGGTGCAGGTCGGGAC
CK2183579	nta-miR168c	miR168c	21	2	2	TCGCTTGGTGCAGGTAGGGAC
CK6863991	nta-miR168c	miR168c	21	1	1	TCGCTTGGTGCCGGTCGGGAC
t0000045	nta-miR168c	miR168c	21	30164	10391	TCGCTTGGTGCAGGTCGGGAC
t0054764	nta-miR168c	miR168c	21	26	11	TCGCTTGGGGCAGGTCGGGAC
t0058252	nta-miR168c	miR168c	21	24	8	TCGCTTGGTGCAGGGCGGGAC
t0064038	nta-miR168c	miR168c	21	22	6	TCGCTTGGTGCAGGTCTGGAC
t0081773	nta-miR168c	miR168c	21	17	5	TCGCTTGGTGCAGGCCGGGAC
t0121740	nta-miR168c	miR168c	21	11	3	TCGCTTGGTGCAGGACGGGAC
t0133396	nta-miR168c	miR168c	21	10	7	TCGCTTGTTGCAGGTCGGGAC
t0141380	nta-miR168c	miR168c	21	9	1	TCGCTTGGTGCAGGTTGGGAC
t0143495	nta-miR168c	miR168c	21	9	3	TCGCTTGGAGCAGGTCGGGAC
t0143957	nta-miR168c	miR168c	21	9	1	TCGCTTGATGCAGGTCGGGAC
t0158732	nta-miR168c	miR168c	21	8	1	TCGCTTTGTGCAGGTCGGGAC
t0160923	nta-miR168c	miR168c	21	8	3	TCGCTTGGTGCAGTTCGGGAC
t0162460	nta-miR168c	miR168c	21	8	0	TCGCTTGGTGCAGGTCAGGAC
t0165748	nta-miR168c	miR168c	21	8	3	TCGCTTGGCGCAGGTCGGGAC
t0279193	nta-miR168c	miR168c	21	5	3	TCGCTTGGTTCAGGTCGGGAC
t0345690	nta-miR168c	miR168c	21	4	2	TCGCTTAGTGCAGGTCGGGAC
t0345855	nta-miR168c	miR168c	21	4	2	TCGCTTGGTGCATGTCGGGAC
t0359536	nta-miR168c	miR168c	21	4	2	TCGCTTCGTGCAGGTCGGGAC
t0404359	nta-miR168c	miR168c	21	4	0	TCGCTTGGTACAGGTCGGGAC
t0467674	nta-miR168c	miR168c	21	3	2	TCGCTTGGTGCAAGTCGGGAC
t0495754	nta-miR168c	miR168c	21	3	3	TCGCTTGGTGCAGGTCCGGAC
t0508352	nta-miR168c	miR168c	21	3	2	TCGCCTGGTGCAGGTCGGGAC
t0532416	nta-miR168c	miR168c	21	3	1	TCGCTTGCTGCAGGTCGGGAC
t0621210	nta-miR168c	miR168c	21	2	1	TCGCTTGGTCCAGGTCGGGAC
t0649110	nta-miR168c	miR168c	21	2	2	TCGCTTGGTGCGGGTCGGGAC
t0812556	nta-miR168c	miR168c	21	2	1	TCGCGTGGTGCAGGTCGGGAC
t0852032	nta-miR168c	miR168c	21	2	2	TCGCTCGGTGCAGGTCGGGAC
t0900741	nta-miR168c	miR168c	21	2	1	TCGCATGGTGCAGGTCGGGAC
t1090671	nta-miR168c	miR168c	21	2	2	TCGCTTGGTGCACGTCGGGAC
t1845077	nta-miR168c	miR168c	21	1	0	TCGCTTGGTGCAGGTGGGGAC
t4844898	nta-miR168c	miR168c	21	1	0	TCGCTAGGTGCAGGTCGGGAC
t0410750	nta-miR168c	miR168c	20	3	0	TCGCTTGGTGCGGTCGGGAC
t0411070	nta-miR168c	miR168c	20	3	0	TCGCTTGGTCAGGTCGGGAC
CK0450655	aly-miR169a-3p	miR169a	20	0	5	GGCAAGTTGTCTTTGGCTAC
t4726835	aly-miR169a-3p	miR169a	20	1	0	GGCAGGTTGTCCTTGGCTAC
t3376785	aly-miR169a-3p	miR169a	21	1	6	GGCAAGTTGTCTTTGGCTACA
CK7014126	zma-miR169e	miR169e	21	1	1	TAGGCAGTCTCTTTGGCTATT
CK5136871	cme-miR169f	miR169f	23	1	1	CAGCCAAGGATGACTTGCCGGCA
CK5731930	cme-miR169f	miR169f	22	1	1	CAGCCAAGGATGACTTGCCGGC
CK10624063	cme-miR169f	miR169f	20	0	1	CAGCCAAGGATGACTTGCCG
t5043521	cme-miR169f	miR169f	21	1	4	CAGCCAAGGATGACTTGCCGG
t5394708	tcc-miR169g	miR169g	22	1	0	TAGCCAGGGATGACTTGCCTTT
t0118495	gma-miR169l-3p	miR169l	22	11	27	TGGGCAAGTTGTCTTTGGCTAC
CK10582148	gma-miR169p	miR169p	21	1	1	TGAGCCAAGGATGACTTGCCG
t6343295	nta-miR169p	miR169p	20	1	0	CACCAAGGATGACTTGCCGA
t1750441	nta-miR169p	miR169p	23	1	0	CAGCCAAGGATGACTTGCCGAAA
CK2562609	nta-miR169p	miR169p	22	1	1	CAGCCAAGGATGACTTGCCGAC
t5793897	nta-miR169p	miR169p	20	1	8	AGCCAAGGATGACTTGCCGA
t0163696	nta-miR169p	miR169p	21	8	66	CAGCCAAGGATGACTTGCCGA
CK1207817	gma-miR169u	miR169u	21	2	2	CAGCCAAGGATGACTTGCCGT
CK7924903	mtr-miR171a	miR171a	21	1	1	TGATTGAGTCGTGCCAATCTC
t1130926	ptc-miR171a-5p	miR171a	22	2	0	AGATATTGGAACGGTTCAATCG
t4262606	ptc-miR171a-5p	miR171a	22	1	0	AGATATTGGAACGGTTCAATCT
t0002886	ptc-miR171a-5p	miR171a	21	555	18	AGATATTGGAACGGTTCAATC
CK10394024	mdm-miR171b	miR171b	21	1	1	GCTTGAGCCGCGTCAATATCT
t0146781	mdm-miR171b	miR171b	20	9	2	TGAGCCGCGTCAATATCTCC
t0252861	mdm-miR171b	miR171b	20	5	1	TTGAGCCGCGTCAATATCTC
CK4441116	mdm-miR171b	miR171b	21	1	1	TTGAGCCGCGTCTATATCTCC
t0005957	mdm-miR171b	miR171b	21	270	125	TTGAGCCGCGTCAATATCTCC
t2247626	mdm-miR171b	miR171b	21	1	0	TTGAGCCGCGTCGATATCTCC
t5892281	mdm-miR171b	miR171b	21	1	0	TTGAGCCGCGTCAATGTCTCC
CK11425974	mdm-miR171b	miR171b	20	0	1	TTGAGCCGCTCAATATCTCC
CK4988011	osa-miR171c-5p	miR171c	21	1	1	GGATATTGGTGCGGTTCAATT
t5756354	tcc-miR171c	miR171c	21	1	0	AGATTGAGCCGATCCAATATC
CK10823181	aqc-miR171e	miR171e	21	1	1	TGTTGGCTCGGTTCATTCAGA
CK0347435	cme-miR171f	miR171f	20	0	6	TTGAGCCGTGCCAATATCGC
CK0152084	cme-miR171f	miR171f	21	12	12	TGATTGAGCCGTGCCAATATC
t2970526	bna-miR171g	miR171g	21	1	0	TTGAGCCGCGCCAATATCTTT
t0953638	cme-miR171g	miR171g	20	2	0	TTGAGCCGCGCCAATATTTC
t3680745	vvi-miR171g	miR171g	22	1	0	TTGAGCCGATCCAATATCACCA
t5178373	vvi-miR171g	miR171g	22	1	0	TTGAGCCGATCCAATATCACCT
t5223174	vvi-miR171g	miR171g	21	1	0	TTGAGCCGATCCAATATCACC
t5553093	cme-miR171i	miR171i	23	1	0	TTGAGCCGATCCAATATCACTTT
t0187198	cme-miR171i	miR171i	22	7	0	TTGAGCCGATCCAATATCACTT
t0829015	cme-miR171i	miR171i	23	2	0	TTGAGCCGATCCAATATCACAAA
t6230660	cme-miR171i	miR171i	23	1	0	TTGAGCCGATCCAATATCACATT
t0140354	cme-miR171i	miR171i	21	10	1	TTGAGCCGATCCAATATCACT
t4798835	cme-miR171i	miR171i	21	1	0	TGAGCCGATCCAATATCACAT
t0403376	cme-miR171i	miR171i	22	4	0	TTGAGCCGATCCAATATCACAT
t1124255	cme-miR171i	miR171i	22	2	0	TTGAGCCGATCCAATATCACAA
t0018918	cme-miR171i	miR171i	20	81	3	TTGAGCCGATCCAATATCAC
t0009705	cme-miR171i	miR171i	21	166	2	TTGAGCCGATCCAATATCACA
CK7476694	mdm-miR171i	miR171i	21	1	1	CGGGCCGAACCAATATCACTC
CK0680372	mdm-miR171i	miR171i	23	3	3	GACGAGCCGAACCAATATCACTC
CK6124533	mdm-miR171i	miR171i	20	0	1	CGAGCCGAACCAATATCACT
t0252190	mdm-miR171i	miR171i	21	5	93	CGAGCCGAACCAATATCACTC
CK9143464	mdm-miR171i	miR171i	20	0	1	GAGCCGAACCAATATCACTC
t6231382	mtr-miR171i	miR171i	20	1	0	TGAGCCGGATCAATATCACT
t1226226	mdm-miR171l	miR171l	22	2	1	TTGAGCCGCGCCAATATCACTT
CK7870475	mdm-miR171l	miR171l	20	0	1	TTGAGCCGCGCCAATATCAC
t0105887	mdm-miR171l	miR171l	21	13	2	TTGAGCCGCGCCAATATCACT
CK11929514	gma-miR171p	miR171p	21	1	1	TTGAGCCGCGTCAATATCTTC
t2109635	gma-miR171p	miR171p	21	1	0	TTGAGCCGCGTCAATATCTTT
CK12327339	aly-miR172a-5p	miR172a	20	0	1	GTGGTATCATCAAGATTCGC
CK4854925	aly-miR172a-5p	miR172a	21	1	1	GTGGCATCATCAAGATTCACA
t0382698	nta-miR172b	miR172b	23	4	0	TGAGAATCATGATGATGCTGCAA
t3467038	nta-miR172b	miR172b	22	1	1	GAGAATCATGATGATGCTGCAA
t0087788	nta-miR172b	miR172b	21	16	8	AGAATCATGATGATGCTGCAA
t4229773	nta-miR172b	miR172b	21	1	0	AGAATTATGATGATGCTGCAA
t0099053	cme-miR172c	miR172c	21	14	75	AGAATCTTGATGATGCTGCAT
t0436663	cme-miR172d	miR172d	22	3	1	CGAATCTTGATGATGCTGCATT
CK8712197	cme-miR172d	miR172d	21	1	1	CGAATCTGGATGATGCTGCAT
t0010939	cme-miR172d	miR172d	21	146	42	CGAATCTTGATGATGCTGCAT
t4883840	cme-miR172d	miR172d	20	1	0	GAATCTTGATGATGCTGCAT
t1194804	tcc-miR172d	miR172d	21	2	11	CGAATCCTGATGATGCTGCCT
t0445218	tcc-miR172d	miR172d	22	3	0	GAGAATCCTGATGATGCTGCAT
t3117244	tcc-miR172d	miR172d	20	1	0	AGAATCCTGATGATGCTGCA
t0031053	tcc-miR172d	miR172d	21	47	1	AGAATCCTGATGATGCTGCAT
t1792678	cme-miR172e	miR172e	21	1	0	AGAATCTTGATGATGCTGCCT
t4875108	cme-miR172e	miR172e	21	1	1	AGAATCTTGATGATGCTGCAG
t3344743	cme-miR172f	miR172f	20	1	0	GCGGCATCATCAAGATTCAC
CK8824293	egu-miR172f	miR172f	20	0	1	TGAATCTTGATGATGCTGCA
t5000798	ptc-miR172i	miR172i	21	1	0	AGAATCCGGATGATGCTGCAA
CK0205693	gma-miR172k	miR172k	21	9	9	TGAATCTTGATGATGCTGCAT
CK3784022	cme-miR1863	miR1863	23	1	1	GCTCTGATACCACTGTTAGATGA
t0799029	osa-miR2096-3p	miR2096	21	2	0	ATCCTGAGGGGAAATCGGCGG
t5467485	vun-miR2118	miR2118	22	1	0	TTGCCGATTCCTCCCATTCCTA
t1471884	mtr-miR2673b	miR2673b	20	1	0	GAGAGGAAGAGGAGGAGGAG
t1664718	mtr-miR2673b	miR2673b	21	1	0	ATGGAAGAAGAAGAGGAAGAA
t4791199	han-miR2911	miR2911	20	1	0	GCCGGGGGACGGACTGGAAA
CK10941489	han-miR2911	miR2911	21	1	1	GGCCGGGGGACGGACTGGTAA
t4614022	han-miR2911	miR2911	21	1	0	GCCCGGGGGACGGACTGGGAA
CK1981548	han-miR2911	miR2911	23	2	2	GTCGGCCGGGGGACGGACTGGGA
t0010085	han-miR2911	miR2911	23	159	17	GCCGGCCGGGGGACGGACTGGGA
t0445932	han-miR2911	miR2911	23	3	2	CCGGCCGGGGGACGGACTGGGAA
t0603440	han-miR2911	miR2911	23	3	0	CGGCCGGGGGACGGACTGGGAAC
t3524942	han-miR2911	miR2911	23	1	0	TCCGGCCGGGGGACGGACTGGGA
t4787501	han-miR2911	miR2911	23	1	0	GGCCGGGGGACGGACTGGGAACG
CK6517146	han-miR2911	miR2911	20	0	1	CCGCCGGGGGACGGACTGGG
t0707988	han-miR2911	miR2911	20	2	0	TCCGGGGGACGGACTGGGAA
t5486133	han-miR2911	miR2911	20	1	0	GCCCGGGGGACGGACTGGGA
CK5473378	han-miR2911	miR2911	21	1	1	TCGGCCGGGGGACGGACTGGG
t0237244	han-miR2911	miR2911	21	6	0	CCGGCCGGGGGACGGACTGGG
t0807984	han-miR2911	miR2911	21	2	1	GCCGGGGGACGGACTGGGAAC
CK2959327	han-miR2911	miR2911	22	1	1	CGGCCGGGGGACGGACTGGGAA
t0150602	han-miR2911	miR2911	22	9	3	CCGGCCGGGGGACGGACTGGGA
t0267056	han-miR2911	miR2911	22	5	2	GGCCGGGGGACGGACTGGGAAC
CK6675143	han-miR2911	miR2911	20	0	1	GCCGGGGGACGTACTGGGAA
t0060569	han-miR2911	miR2911	20	23	11	GCCGGGGGACGGACTGGGAA
t0295333	han-miR2911	miR2911	20	5	0	CGGCCGGGGGACGGACTGGG
t0114070	han-miR2911	miR2911	21	12	4	GGCCGGGGGACGGACTGGGAA
t0242248	han-miR2911	miR2911	21	6	1	CGGCCGGGGGACGGACTGGGA
t3489999	han-miR2911	miR2911	21	1	0	GGCCCGGGGACGGACTGGGAA
t4498694	han-miR2911	miR2911	21	1	0	TGGCCGGGGGACGGACTGGGA
CK8582935	han-miR2911	miR2911	20	0	1	GGCCCGGGGACGGACTGGGA
t0087205	han-miR2911	miR2911	20	16	1	GGCCGGGGGACGGACTGGGA
CK8491673	peu-miR2916	miR2916	20	0	1	GGGCTCGAAGACGATCATAT
t0009630	peu-miR2916	miR2916	22	167	81	GGGGGCTCGAAGACGATCAGAT
t0027680	peu-miR2916	miR2916	23	53	18	TGGGGGCTCGAAGACGATCAGAT
t0059933	peu-miR2916	miR2916	23	23	14	TTGGGGGCTCGAAGACGATCAGA
t3343837	peu-miR2916	miR2916	23	1	0	TGGGGCCTCGAAGACGATCAGAT
t2746323	peu-miR2916	miR2916	20	1	0	TGGGGGCTCGAAGACGATAA
t0011941	peu-miR2916	miR2916	21	133	57	GGGGGCTCGAAGACGATCAGA
t0023075	peu-miR2916	miR2916	22	65	23	TGGGGGCTCGAAGACGATCAGA
t2531593	peu-miR2916	miR2916	22	1	0	TGGGGGCTCGAAGACGATCAGT
t4378796	peu-miR2916	miR2916	22	1	0	GGGGGCTCGAAGACGATCATCT
t0008894	peu-miR2916	miR2916	21	181	39	TGGGGGCTCGAAGACGATCAG
CK8298326	peu-miR2916	miR2916	22	1	1	TTGGGGTCTCGAAGACGATCAT
t0004467	peu-miR2916	miR2916	20	360	37	TGGGGGCTCGAAGACGATCA
t2185403	peu-miR2916	miR2916	21	1	0	TGGGGGCTCGAAGACGATCAT
CK10011327	vvi-miR2950-5p	miR2950	21	1	1	TTCCATCTCTTGCACACTCGA
CK8697559	vvi-miR2950-5p	miR2950	21	1	1	CTTCATCTCTTGCACACTGGA
t0868587	vvi-miR2950-5p	miR2950	21	2	0	TTTCATCTCTTGCACACTGGA
t0882249	vvi-miR2950-5p	miR2950	21	2	0	TTCCATCTCTTGCACACTAGA
t4687214	vvi-miR2950-5p	miR2950	22	1	0	TTCCATCTCTTGCACACTGTTT
t0647568	vvi-miR2950-5p	miR2950	20	2	1	TTCCATCTCTTGCACACTTT
t0847903	vvi-miR2950-5p	miR2950	20	2	0	TTCATCTCTTGCACACTGGA
CK3387989	vvi-miR2950-5p	miR2950	21	1	1	TACCATCTCTTGCACACTGGA
CK8636589	vvi-miR2950-5p	miR2950	21	1	1	TTCCATCTCTTGCACACTGAT
t0651655	vvi-miR2950-5p	miR2950	21	2	0	TCCCATCTCTTGCACACTGGA
t0776172	vvi-miR2950-5p	miR2950	21	2	0	TTCCATCTCTTGCACACTGAA
t4507106	vvi-miR2950-5p	miR2950	21	1	0	TTCCATCTCTTGCACACTGTT
t3885070	vvi-miR2950-5p	miR2950	22	1	0	ATTCCATCTCTTGCACACTGGT
t4647539	vvi-miR2950-5p	miR2950	23	1	0	TTCCATCTCTTGCACACTGGAAA
t5293182	vvi-miR2950-5p	miR2950	23	1	0	TTCCATCTCTTGCACACTGGATA
CK7189988	vvi-miR2950-5p	miR2950	20	0	1	TCCATCTCTTGCACACTGGT
t6143034	vvi-miR2950-5p	miR2950	20	1	0	TTCCATCTCTTGCACACTGA
t0014292	vvi-miR2950-5p	miR2950	21	109	49	TTCCATCTCTTGCACACTGGT
t0224083	vvi-miR2950-5p	miR2950	21	6	0	TTCCATCTCTTGCACACTGGG
t0430517	vvi-miR2950-5p	miR2950	21	3	2	TTCCATCTCTTGCACACTGGC
t0946932	vvi-miR2950-5p	miR2950	21	2	0	CTCCATCTCTTGCACACTGGA
t1106483	vvi-miR2950-5p	miR2950	21	2	1	ATCCATCTCTTGCACACTGGA
t0344671	vvi-miR2950-5p	miR2950	22	4	2	TTCCATCTCTTGCACACTGGAA
t0467023	vvi-miR2950-5p	miR2950	22	3	0	CTTCCATCTCTTGCACACTGGA
t0772781	vvi-miR2950-5p	miR2950	22	2	2	TTCCATCTCTTGCACACTGGAT
t1082536	vvi-miR2950-5p	miR2950	22	2	1	ATTCCATCTCTTGCACACTGGA
t5807053	vvi-miR2950-5p	miR2950	22	1	0	TTCCATCTCTTGCACACTGGAG
CK2028957	vvi-miR2950-5p	miR2950	20	0	2	TCCATCTCTTGCACACTGGA
t0159547	vvi-miR2950-5p	miR2950	20	8	3	TTCCATCTCTTGCACACTGG
CK1239640	vvi-miR2950-5p	miR2950	21	2	2	TTCCATATCTTGCACACTGGA
CK5731232	vvi-miR2950-5p	miR2950	21	1	1	TTCCATCTCTTGCCCACTGGA
CK5860538	vvi-miR2950-5p	miR2950	21	1	1	TTCCATCTCTTCCACACTGGA
CK6310890	vvi-miR2950-5p	miR2950	21	1	1	TTCCATCTCTTGCACCCTGGA
CK9510333	vvi-miR2950-5p	miR2950	21	1	1	TTCCATCTCTTTCACACTGGA
t0000232	vvi-miR2950-5p	miR2950	21	6446	2130	TTCCATCTCTTGCACACTGGA
t0053887	vvi-miR2950-5p	miR2950	21	26	5	TTCCATTTCTTGCACACTGGA
t0089022	vvi-miR2950-5p	miR2950	21	15	6	TTCCATCTTTTGCACACTGGA
t0346693	vvi-miR2950-5p	miR2950	21	4	0	TTCCATCTCTTGCGCACTGGA
t0524547	vvi-miR2950-5p	miR2950	21	3	1	TTCCATCCCTTGCACACTGGA
t0540397	vvi-miR2950-5p	miR2950	21	3	0	TTCCATCTCTTGCACATTGGA
t0561066	vvi-miR2950-5p	miR2950	21	3	3	TTCCATCTCTTGTACACTGGA
t0621695	vvi-miR2950-5p	miR2950	21	2	0	TTCCATCTCCTGCACACTGGA
t0652675	vvi-miR2950-5p	miR2950	21	2	0	TTCCATGTCTTGCACACTGGA
t1086983	vvi-miR2950-5p	miR2950	21	2	0	TTCCATCTCTTGCAGACTGGA
t1131263	vvi-miR2950-5p	miR2950	21	2	0	TTCCGTCTCTTGCACACTGGA
t1372297	vvi-miR2950-5p	miR2950	21	1	0	TTCCACCTCTTGCACACTGGA
t1837092	vvi-miR2950-5p	miR2950	21	1	0	TTCCATCTTCTGCACACTGGA
t2031339	vvi-miR2950-5p	miR2950	21	1	0	TTCCATCTCTTACACACTGGA
t2518221	vvi-miR2950-5p	miR2950	21	1	0	TTCCATCTCTTGCATACTGGA
t4187219	vvi-miR2950-5p	miR2950	21	1	0	TTCCATCTCTTGCAAACTGGA
t4808076	vvi-miR2950-5p	miR2950	21	1	1	TTCCATCCTTTGCACACTGGA
t6062514	vvi-miR2950-5p	miR2950	21	1	0	TTCCATCTCATGCACACTGGA
t0092144	vvi-miR2950-5p	miR2950	20	15	2	TTCCATCTTTGCACACTGGA
t1298699	tcc-miR319	miR319	21	1	0	TTTGAACTGAAGGGAGCTGCC
t4296291	tcc-miR319	miR319	21	1	1	TTTGAACTGAAGGGAGCTGAC
t5206176	tcc-miR319	miR319	21	1	1	CTTTGAACTGAAGGGAGCTGC
CK5172334	tcc-miR319	miR319	20	0	1	CTTTGAACTGAAGGGAGCTA
t1118033	cme-miR319a	miR319a	20	2	3	TTGGACTGAAGGGAGCTCCC
CK6209976	osa-miR319a-3p	miR319a	21	1	1	ACTGGATTAAGCGGGAGCTAA
CK4507219	mdm-miR319b	miR319b	23	1	1	CTTGGACTGAAGGGAGCTCCCTA
CK5735268	mdm-miR319b	miR319b	23	1	1	CTTGGACTGAAGGGAGCTCCCTT
t4608825	mdm-miR319b	miR319b	23	1	0	TTGGACTGAAGGGAGCTCCCTTC
t3634980	mdm-miR319b	miR319b	22	1	9	CTTGGACTGAAGGGAGCTCCCT
CK1966681	mdm-miR319b	miR319b	21	2	2	TTGGACTGAAGGGGGCTCCCT
t0795037	mdm-miR319b	miR319b	21	2	17	TTGGACTGAAGGGAGCTCCCT
CK2891891	cme-miR319d	miR319d	20	0	1	TTGGACTGAAGGGAGCTCCA
CK1279405	zma-miR319d-5p	miR319d	23	2	2	AGAGAGCTTCCTTCAGTCCACTC
CK0601598	zma-miR319d-5p	miR319d	20	0	4	GAGCTTCCTTCAGTCCACTC
t2789424	zma-miR319d-5p	miR319d	21	1	8	AGAGCTTCCTTCAGTCCACTC
t4877307	ppt-miR319e	miR319e	22	1	0	CTTGGACTGAATGGAGCTCCCT
CK5528547	ppt-miR319e	miR319e	21	1	1	CTTGGACTGAAGGGAGCTCCC
t5670810	vvi-miR319g	miR319g	23	1	0	CTTGGACTGAAGGGAGCTCCCAT
CK7446372	vvi-miR319g	miR319g	21	1	1	TGGACTGAAGGGAGCTCCCAT
CK0789346	vvi-miR319g	miR319g	22	3	3	CTTGGACTGAAGGGAGCTCCCA
t0329397	vvi-miR319g	miR319g	21	4	7	TTGGACTGAAGGGAGCTCCCA
t5587088	vvi-miR319g	miR319g	21	1	0	TTGGACGGAAGGGAGCTCCCA
CK0673714	esi-miR3458-5p	miR3458	20	0	4	GTATTCTGTTGGACACATAT
t5628505	esi-miR3462-3p	miR3462	23	1	0	ATTCGGGATTCTGGGAGGAGGCA
CK3072978	vvi-miR3630-3p	miR3630	21	1	1	TGGGAATCTCTCTGATGCATA
t0119051	pab-miR3699	miR3699	22	11	9	TGACAGAAGATAGACTTTGGTC
t5301348	pab-miR3709b	miR3709b	22	1	0	TTTAAATGCCTTAAATTCCCGA
CK3628866	pab-miR3712	miR3712	22	1	1	GGTGATTAAGATCAGACTACCA
t0198449	pab-miR3712	miR3712	22	7	5	TGTGATCAAGATCAGACTACCA
CK6133090	cca-miR390	miR390	21	1	1	AAGCTCAGGAGGGATAGCGTC
CK10103277	cme-miR390c	miR390c	23	1	1	AAGCTCAGGAGGGATAGCGCTTT
CK9541440	cme-miR390c	miR390c	23	1	1	AAGCTCAGGAGGGATAGCGCTAT
t0019833	cme-miR390c	miR390c	23	77	37	AAGCTCAGGAGGGATAGCGCTAC
t4079776	cme-miR390c	miR390c	23	1	1	AAGCTCAGGAGGGATAGCGCTAA
t0575259	cme-miR390c	miR390c	21	3	9	AGCTCAGGAGGGATAGCGCTA
t2469266	cme-miR390c	miR390c	21	1	0	AAGCTCAGGAGGGATAGCGAC
t0027014	cme-miR390c	miR390c	22	55	43	AAGCTCAGGAGGGATAGCGCTA
t2305295	cme-miR390c	miR390c	22	1	0	AAGCTCAGGAGGGATAGCGCTT
t5564495	cme-miR390c	miR390c	22	1	0	AAGCTCAGGAGGGATAGCGCTC
t0178974	cme-miR390c	miR390c	20	8	4	AGCTCAGGAGGGATAGCGCT
t0010643	cme-miR390c	miR390c	21	150	43	AAGCTCAGGAGGGATAGCGCT
t2145033	cme-miR390c	miR390c	21	1	0	AAGCTCAGGAGGGATAGCGCA
t0024196	cme-miR390c	miR390c	22	62	13	AAGCTCAGGAGGGATAGCGCCA
t4550664	cme-miR390c	miR390c	22	1	0	AAAGCTCAGGAGGGATAGCGCC
t4867512	cme-miR390c	miR390c	22	1	1	AAGCTCAGGAGGGATAGCGCCT
t0126865	cme-miR390c	miR390c	20	11	1	AGCTCAGGAGGGATAGCGCC
t0225937	cme-miR390c	miR390c	20	6	3	AAGCTCAGGAGGGATAGCGC
t0001372	cme-miR390c	miR390c	21	1153	129	AAGCTCAGGAGGGATAGCGCC
t0658745	cme-miR390c	miR390c	21	2	0	AAGCTCAGGAGTGATAGCGCC
t2521643	cme-miR390c	miR390c	21	1	0	AAGCTCAGTAGGGATAGCGCC
t2853200	cme-miR390c	miR390c	21	1	0	AAGCTCAGGAGGGATTGCGCC
t3480021	cme-miR390c	miR390c	21	1	0	AAGCTCAGGAGGGAGAGCGCC
CK1357441	cme-miR390c	miR390c	20	0	2	AAGCTCAGGAGGATAGCGCC
t1269574	gma-miR390c	miR390c	23	1	1	TACGCTATCTATCCTGAGTTTCT
t3265659	gma-miR390c	miR390c	22	1	1	TACGCTATCTATCCTGAGTTTC
t0427541	gma-miR390c	miR390c	21	3	2	CGCTATCTATCCTGAGTTTCT
t0428041	gma-miR390c	miR390c	21	3	0	ACGCTATCTATCCTGAGTTTC
t1490923	ppt-miR390c-5p	miR390c	21	1	0	GAGCTCAGGAGGGATAGCGCC
CK5738936	gma-miR390d	miR390d	22	1	1	AAGCTCAGATGGGATAGCACCG
t1138945	gma-miR390d	miR390d	22	2	3	AAGCTCAGGAGGGATAGCACCA
t5363569	gma-miR390d	miR390d	20	1	0	AGCTCAGGAGGGATAGCACC
t0148446	gma-miR390d	miR390d	21	9	16	AAGCTCAGGAGGGATAGCACC
t0492815	ptc-miR390d-3p	miR390d	22	3	1	ACGCTATCTATCCTGAGTTTTA
t4337669	ptc-miR390d-3p	miR390d	22	1	0	CGCTATCTATCCTGAGTTTTAA
t0018984	ptc-miR390d-3p	miR390d	21	81	8	CGCTATCTATCCTGAGTTTTA
t5721003	cme-miR393c	miR393c	21	1	0	TCCAAAGGGATCGCATTGTCT
CK3589864	mdm-miR393c	miR393c	22	1	1	TCCAAAGGGATCGCATTGATCT
t2378234	gma-miR393k	miR393k	22	1	0	TTCCAGAGGGATCGCATTGATC
t3328440	gma-miR393k	miR393k	22	1	5	TTCCAAAGGGATCGCATTGATC
t0051896	cme-miR394a	miR394a	20	27	1	TTGGCATTCTGTCCACCTCC
t6150197	cca-miR396a-3p	miR396a	22	1	0	GTTCAAGAAAGCTGTGGGAGAC
CK3153968	cca-miR396a-3p	miR396a	21	1	1	GTTCAAGAAAGCTGTGGGAGT
t0114663	cca-miR396a-3p	miR396a	21	12	32	GTTCAAGAAAGCTGTGGGAGA
t6165884	cca-miR396a-3p	miR396a	21	1	0	GTTCAAGAAAGATGTGGGAGA
CK0846094	pab-miR396a	miR396a	21	3	3	TTCCACAGCTTTCTTGAACTA
CK3675225	zma-miR396a-3p	miR396a	21	1	1	TCAATAAAGCTGTGGGAAATT
CK7749447	zma-miR396a-3p	miR396a	21	1	1	GGTCAATAAAGCTGTGGGAAA
t0082185	zma-miR396a-3p	miR396a	20	17	13	TTCAATAAAGCTGTGGGAAA
t0139523	zma-miR396a-3p	miR396a	21	10	52	GTTCAATAAAGCTGTGGGAAA
t2819859	aly-miR396b-3p	miR396b	20	1	0	CTCAAGAAAGCTGTGGGAAA
t2788594	cme-miR396b	miR396b	21	1	1	TTTCACAGCTTTCTTGAACTG
t5187704	cme-miR396b	miR396b	21	1	0	TCCCACAGCTTTCTTGAACTG
t4609151	cme-miR396b	miR396b	23	1	0	ATTCCACAGCTTTCTTGAACTGA
t3411641	cme-miR396b	miR396b	22	1	1	ATTCCACAGCTTTCTTGAACTG
t4301000	cme-miR396b	miR396b	22	1	0	TTCCACAGCTTTCTTGAACTGA
CK10032610	cme-miR396b	miR396b	21	1	1	TTCCACAGCTTTTTTGAACTG
t0007450	cme-miR396b	miR396b	21	217	722	TTCCACAGCTTTCTTGAACTG
t4626706	cme-miR396b	miR396b	21	1	0	TTCCATAGCTTTCTTGAACTG
CK5531992	cme-miR396b	miR396b	20	0	1	TTCCACAGCTTCTTGAACTG
CK2156793	cme-miR396d	miR396d	22	2	2	TTCCACAGCTTTCTTGAACTTT
t0783595	cme-miR396d	miR396d	20	2	1	TTCCACAGCTTTCTTGAACT
t5895132	cme-miR396d	miR396d	21	1	0	TTCCACAGCTTTCTTGAACTT
t2827880	gma-miR396k	miR396k	21	1	2	TCAAGAAAGCTGTGGGAGATC
t3499684	gma-miR396k	miR396k	21	1	0	TTCAAGAAAGCTGTGGGAGAA
t0068316	gma-miR396k	miR396k	20	20	19	TTCAAGAAAGCTGTGGGAGA
CK9238591	cme-miR397	miR397	21	1	1	TACTTGAGAGCAGCGTTGATG
t0043439	cme-miR397	miR397	21	33	21	TACTTGAGGGCAGCGTTGATG
t0047461	cme-miR397	miR397	21	30	9	TTGAGGGCAGCGTTGATGGAA
t0272300	cme-miR397	miR397	21	5	1	TTGAGGGCAGCGTTGATGCAA
t3476773	cme-miR397	miR397	21	1	2	TTGAGGGCAGCGTTGATGGAT
t4093049	cme-miR397	miR397	21	1	0	TTGAGGGCAGCGTTGATGCAC
t1034599	cme-miR397	miR397	21	2	0	AAATTGAGGGCAGCGTTGATG
CK7179070	cme-miR397	miR397	21	1	1	TCATTGAGTGCAGCGTTGATG
t0067021	nta-miR397	miR397	21	21	5	TTGAGGGCAGCGTTGATGTAA
t3292693	nta-miR397	miR397	21	1	0	TTGAGGGCAGCGTTGATGTAT
t5525828	nta-miR397	miR397	20	1	1	TTGAGGGCAGCGTTGATGTT
CK9687771	pab-miR397	miR397	21	1	1	TTGAGTGCAGCGTTGACGAAA
t0048807	pab-miR397	miR397	21	29	9	TTGAGGGCAGCGTTGACGAAA
CK6990946	ath-miR397b	miR397b	21	1	1	TTGAGGGCATCGTTGATGAAT
t0044775	ath-miR397b	miR397b	21	32	9	TTGAGGGCATCGTTGATGAAA
t2190893	ath-miR397b	miR397b	20	1	0	TTGAGGGCATCGTTGATGAA
CK8366434	mdm-miR397b	miR397b	22	1	1	TTGAGGGCAGCGTTGATGATAA
t3784063	mdm-miR397b	miR397b	22	1	1	TTGAGGGCAGCGTTGATGAGAA
CK9890494	mdm-miR397b	miR397b	20	0	1	TGAGGGCAGCGTTGATGATA
t0030473	mdm-miR397b	miR397b	21	48	13	TTGAGGGCAGCGTTGATGATT
t0039233	mdm-miR397b	miR397b	21	37	13	TTGAGGGCAGCGTTGATGATA
t0055124	mdm-miR397b	miR397b	21	25	7	TTGAGGGCAGCGTTGATGAGA
t0199982	mdm-miR397b	miR397b	21	7	1	TTGAGGGCAGCGTTGATGACA
t0818596	mdm-miR397b	miR397b	21	2	0	TTGAGGGCAGCGTTGATGACT
t1048625	mdm-miR397b	miR397b	21	2	1	TTGAGGGCAGCGTTGATGAGT
t1823952	mdm-miR397b	miR397b	21	1	0	TTGAGGGCAGCGTTGATGATC
t4522689	mdm-miR397b	miR397b	21	1	0	TTGAGGGCAGCGTTGATGATG
CK11368608	mdm-miR397b	miR397b	22	1	1	TTGAGGGCAGCGTTGATGAATG
CK6540022	mdm-miR397b	miR397b	22	1	1	TTGAGGGCAGCGTTGATGAAGG
t0093734	mdm-miR397b	miR397b	22	15	12	TTGAGGGCAGCGTTGATGAATT
t0329137	mdm-miR397b	miR397b	22	4	0	TTGAGGGCAGCGTTGATGAATC
t0361119	mdm-miR397b	miR397b	22	4	1	TTGAGGGCAGCGTTGATGAATA
t0744543	mdm-miR397b	miR397b	22	2	0	TTGAGGGCAGCGTTGATGAAGA
t1804364	mdm-miR397b	miR397b	22	1	0	ATGAGGGCAGCGTTGATGAAAT
t4081475	mdm-miR397b	miR397b	22	1	0	TTGAGGGCAGCGTTGATGAAGT
t5913005	mdm-miR397b	miR397b	22	1	0	CTTGAGGGCAGCGTTGATGAAT
CK1263598	mdm-miR397b	miR397b	23	2	2	CTTGAGGGCAGCGTTGATGAAAT
CK1993167	mdm-miR397b	miR397b	23	2	2	CCTTGAGGGCAGCGTTGATGAAA
t2254042	mdm-miR397b	miR397b	23	1	0	CATTGAGGGCAGCGTTGATGAAA
t4398112	mdm-miR397b	miR397b	23	1	0	CTTGAGGGCAGCGTTGATGAAAA
t5621332	mdm-miR397b	miR397b	23	1	0	ATTGAGGGCAGCGTTGATGAAAA
CK0328724	mdm-miR397b	miR397b	20	0	6	CTTGAGGGCAGCGTTGATGA
CK10276160	mdm-miR397b	miR397b	20	0	1	TGAGGGCAGCGTTGATGAAC
t0019691	mdm-miR397b	miR397b	20	78	21	TTGAGGGCAGCGTTGATGAT
t0140928	mdm-miR397b	miR397b	20	10	8	TGAGGGCAGCGTTGATGAAT
t0197958	mdm-miR397b	miR397b	20	7	2	TTGAGGGCAGCGTTGATGAC
t3781655	mdm-miR397b	miR397b	20	1	0	TTGAGGGCAGCGTTGATGAG
t4992897	mdm-miR397b	miR397b	20	1	0	CTGAGGGCAGCGTTGATGAA
t0000364	mdm-miR397b	miR397b	21	4268	1519	TTGAGGGCAGCGTTGATGAAT
t0021978	mdm-miR397b	miR397b	21	69	34	TTGAGGGCAGCGTTGATGAAG
t0025943	mdm-miR397b	miR397b	21	57	28	TTGAGGGCAGCGTTGATGAAC
t0048667	mdm-miR397b	miR397b	21	29	4	ATTGAGGGCAGCGTTGATGAA
t0055535	mdm-miR397b	miR397b	21	25	12	CTGAGGGCAGCGTTGATGAAA
t0063889	mdm-miR397b	miR397b	21	22	3	ATGAGGGCAGCGTTGATGAAA
t0235071	mdm-miR397b	miR397b	21	6	0	GTGAGGGCAGCGTTGATGAAA
t0265275	mdm-miR397b	miR397b	21	5	5	CTTGAGGGCAGCGTTGATGAA
t0617777	mdm-miR397b	miR397b	21	2	0	TTGAGTGCAGCGTTGATGAAT
t2599224	mdm-miR397b	miR397b	21	1	0	TGAGTGCAGCGTTGATGAAAT
t5155517	mdm-miR397b	miR397b	21	1	4	TTGAGAGCAGCGTTGATGAAT
CK2673301	mdm-miR397b	miR397b	22	1	1	CTTGAGAGCAGCGTTGATGAAA
CK8517034	mdm-miR397b	miR397b	22	1	1	TTGAGTGCAGCGTTGATGAAAA
t0000273	mdm-miR397b	miR397b	22	5506	1430	TTGAGGGCAGCGTTGATGAAAT
t0000304	mdm-miR397b	miR397b	22	5034	1967	TTGAGGGCAGCGTTGATGAAAA
t0021699	mdm-miR397b	miR397b	22	70	24	TTGAGGGCAGCGTTGATGAAAG
t0027178	mdm-miR397b	miR397b	22	54	8	TTGAGGGCAGCGTTGATGAAAC
t0049805	mdm-miR397b	miR397b	22	28	6	CTTGAGGGCAGCGTTGATGAAA
t0380356	mdm-miR397b	miR397b	22	4	1	TTGAGAGCAGCGTTGATGAAAA
t0381432	mdm-miR397b	miR397b	22	4	1	ATTGAGGGCAGCGTTGATGAAA
t3255918	mdm-miR397b	miR397b	22	1	7	TTGAGAGCAGCGTTGATGAAAT
CK9658067	mdm-miR397b	miR397b	20	0	1	TGAGAGCAGCGTTGATGAAA
t0001970	mdm-miR397b	miR397b	20	806	256	TTGAGGGCAGCGTTGATGAA
t0006405	mdm-miR397b	miR397b	20	252	194	TGAGGGCAGCGTTGATGAAA
CK9240803	mdm-miR397b	miR397b	21	1	1	TTGAGTGCAGCTTTGATGAAA
t0000007	mdm-miR397b	miR397b	21	148686	50581	TTGAGGGCAGCGTTGATGAAA
t0032783	mdm-miR397b	miR397b	21	44	9	TTGAGGGCGGCGTTGATGAAA
t0045146	mdm-miR397b	miR397b	21	31	182	TTGAGAGCAGCGTTGATGAAA
t0047238	mdm-miR397b	miR397b	21	30	7	TTGAGTGCAGCGTTGATGAAA
t0098738	mdm-miR397b	miR397b	21	14	5	TTGAGGGCAACGTTGATGAAA
t0176487	mdm-miR397b	miR397b	21	8	3	TTGAGGGCTGCGTTGATGAAA
t0266970	mdm-miR397b	miR397b	21	5	5	TTGAGGGCACCGTTGATGAAA
t0286712	mdm-miR397b	miR397b	21	5	0	TTGAGGGCCGCGTTGATGAAA
t4052444	mdm-miR397b	miR397b	21	1	0	TTGAGTTCAGCGTTGATGAAA
t0091623	zma-miR397b-5p	miR397b	21	15	5	TTGAGCGCAGCGTTGATGAAA
CK2377726	tae-miR398	miR398	23	1	1	CAGTGTGTTCTCAGGTCGCCCCC
t3524717	tae-miR398	miR398	20	1	0	TGGTTCTCAGGTCGCCCCCG
t1421713	tae-miR398	miR398	22	1	0	CAGTGTTCTCAGGTCGCCCCCG
CK6300228	tae-miR398	miR398	23	1	1	TGTGTTCTCAGGTCGCCCCCGTC
CK1341158	tae-miR398	miR398	22	2	2	TGTGTTCTCAGGTCGCCCCCGT
CK4243293	tae-miR398	miR398	22	1	1	TGTGTTCTCAGGTCGCCCCCGC
CK5815484	tae-miR398	miR398	22	1	1	TGTGTTCTCAGGTCGCCCCCGA
t0844113	tae-miR398	miR398	20	2	1	TGTGTTCTCAGGTCGCCCCC
CK10279141	tae-miR398	miR398	21	1	1	TGTGTTCTCAGGCCGCCCCCG
t0019108	tae-miR398	miR398	21	80	85	TGTGTTCTCAGGTCGCCCCCG
t0052245	tae-miR398	miR398	21	27	8	TGTGTTCTCAGGTTGCCCCCG
t0432340	tae-miR398	miR398	21	3	0	TGTGTTCTCAGGTCGTCCCCG
t1116483	tae-miR398	miR398	21	2	0	TGTGTTTTCAGGTCGCCCCCG
t3383543	tae-miR398	miR398	21	1	0	TGTGGTCTCAGGTCGCCCCCG
t4510035	tae-miR398	miR398	20	1	0	TGTGTTCTAGGTCGCCCCCG
t0109864	cme-miR398a	miR398a	21	12	24	AGTGTGTTCTCAGGTCGCCCC
t1801915	zma-miR398a-5p	miR398a	21	1	0	TGTGTTCTCAGTTTGCCCCCG
CK5443474	cca-miR399	miR399	20	0	1	TGCCAAAGGAGATTTGCCCT
CK0913005	cca-miR399	miR399	21	3	3	TGCCAAAGGAGATTTGCCCTG
t4190542	mdm-miR399c	miR399c	21	1	0	TGGGCAATTCTCCTTTGGCAT
CK2148559	mdm-miR399c	miR399c	21	2	2	TGCCAAAGGAGAATTGTCCTG
t0738151	gma-miR399g	miR399g	21	2	0	TGCCAAAGGAGATTTGCCCAG
CK2539952	aly-miR408-5p	miR408	21	1	1	GAGGAACGAGCAGAGCATGGG
t1294975	cme-miR408	miR408	20	1	2	TGCACTGCCTCTTCCCTTTT
t4478431	cme-miR408	miR408	20	1	0	TGCACTGCCTCTTCCCTCTT
t5540455	cme-miR408	miR408	20	1	0	TGCACTGCCTCTTCCCTTTC
t0291226	cme-miR408	miR408	22	5	3	TGCACTGCCTCTTCCCTGGTTT
t0458456	cme-miR408	miR408	22	3	1	TGCACTGCCTCTTCCCTGGATT
t5556144	cme-miR408	miR408	22	1	0	TGCACTGCCTCTTCCCTGGTTC
t4027557	cme-miR408	miR408	23	1	0	ATGCACTGCCTCTTCCCTGGTTT
t0938765	cme-miR408	miR408	20	2	0	TGCACTGCCTCTTCCCTGTT
CK4844774	cme-miR408	miR408	21	1	1	TGCACTGCCTCTTCCCTGGAT
t5813765	cme-miR408	miR408	21	1	2	TGCACTGCCTCTTCCCTGGTT
t0974906	cme-miR408	miR408	22	2	0	TGCACTGCCTCTTCCCTGGCCT
CK2011265	cme-miR408	miR408	23	2	2	CCATGCACTGCCTCTTCCCTGGC
CK6633599	cme-miR408	miR408	23	1	1	CATGCACTGCCTCTTCCCTGGCT
t0123556	cme-miR408	miR408	23	11	1	ATGCACTGCCTCTTCCCTGGCTT
t1913918	cme-miR408	miR408	23	1	0	ATGCACTGCCTCTTTCCTGGCTT
t3508487	cme-miR408	miR408	20	1	2	TGCACTGCCTCTTCCCTGGA
t1848768	cme-miR408	miR408	21	1	0	TGCACTGCCTCTTCCCTGGCA
t0042415	cme-miR408	miR408	20	34	33	TGCACTGCCTCTTCCCTGGC
t0113489	cme-miR408	miR408	21	12	10	ATGCACTGCCTCTTCCCTGGC
t5295454	nta-miR408	miR408	20	1	0	TGCTGCCTCTTCCCTGGCTT
t6205262	nta-miR408	miR408	21	1	0	TGTACTGCCTCTTCCCTGGCT
CK9548673	nta-miR408	miR408	22	1	1	TTCACTGCCTCTTCCCTGGCTT
t2079463	nta-miR408	miR408	22	1	0	TACACTGCCTCTTCCCTGGCTT
t5471357	nta-miR408	miR408	22	1	1	TCCACTGCCTCTTCCCTGGCTT
t4498604	nta-miR408	miR408	23	1	0	GCACTGCCTCTTCCCTGGCTTAA
t2246606	nta-miR408	miR408	21	1	0	TTCACTGCCTCTTCCCTGGCT
t0905799	nta-miR408	miR408	22	2	2	CGCACTGCCTCTTCCCTGGCTT
t5663392	nta-miR408	miR408	22	1	0	GCACTGCCTCTTCCCTGGCTTA
t0016427	nta-miR408	miR408	23	94	56	TGCACTGCCTCTTCCCTGGCTTT
t0096974	nta-miR408	miR408	23	14	12	TGCACTGCCTCTTCCCTGGCTTA
t0525694	nta-miR408	miR408	23	3	0	TGCACTGCCTCTTCCCTGGCTAA
t0537624	nta-miR408	miR408	23	3	1	TGCACTGCCTCTTCCCTGGCTTC
t3006618	nta-miR408	miR408	23	1	0	CTGCACTGCCTCTTCCCTGGCTT
t4285926	nta-miR408	miR408	23	1	0	TGCACTGCCTCTTCCCTGGCTTG
t2914342	nta-miR408	miR408	20	1	0	CACTGCCTCTTCCCTGGCTT
t0150314	nta-miR408	miR408	21	9	5	GCACTGCCTCTTCCCTGGCTT
CK0747512	nta-miR408	miR408	22	3	3	TGCACTGCCTCTCCCCTGGCTT
CK6292202	nta-miR408	miR408	22	1	1	TGCACTGCCTCTTCACTGGCTT
CK9990378	nta-miR408	miR408	22	1	1	TGCACTGCCTCTCCTCTGGCTT
t0000332	nta-miR408	miR408	22	4562	3279	TGCACTGCCTCTTCCCTGGCTT
t0126424	nta-miR408	miR408	22	11	3	TGCACTGCCTCTTTCCTGGCTT
t0130000	nta-miR408	miR408	22	10	4	TGCATTGCCTCTTCCCTGGCTT
t0167502	nta-miR408	miR408	22	8	9	TGCACTGCCTCTTCTCTGGCTT
t0336508	nta-miR408	miR408	22	4	5	TGCACTGCCTCTTCCCTGGCTA
t0528764	nta-miR408	miR408	22	3	0	TGCACTGCCTCTTCCCTGGCTC
t0658438	nta-miR408	miR408	22	2	1	TGCACTGCTTCTTCCCTGGCTT
t0785681	nta-miR408	miR408	22	2	0	TGCACCGCCTCTTCCCTGGCTT
t1094982	nta-miR408	miR408	22	2	0	TGCACTGCCTCCTCCCTGGCTT
t1163336	nta-miR408	miR408	22	2	3	TGCACTGCCTCTTCCTTGGCTT
t1281728	nta-miR408	miR408	22	1	1	TGCACTGCCTCTTGCCTGGCTT
t1308895	nta-miR408	miR408	22	1	4	TGCACTGCCCCTTCCCTGGCTT
t2638118	nta-miR408	miR408	22	1	0	TGCACTGCCTCTTCCCAGGCTT
t2791896	nta-miR408	miR408	22	1	0	TGCACTGCCACTTCCCTGGCTT
t4386932	nta-miR408	miR408	22	1	0	TGCACTGCCTCCTTCCTGGCTT
t4686974	nta-miR408	miR408	22	1	0	TGCACTGGCTCTTCCCTGGCTT
t4832938	nta-miR408	miR408	22	1	0	TGCACTACCTCTTCCCTGGCTT
t5402482	nta-miR408	miR408	22	1	2	TGCACTGTCTCTTCCCTGGCTT
t5854719	nta-miR408	miR408	22	1	0	TGCACTGCCTCTTACCTGGCTT
t6271112	nta-miR408	miR408	22	1	0	TGCACTGCCTCTTCCCCGGCTT
t3120450	nta-miR408	miR408	20	1	1	GCACTGCCTCTTCCCTGGCT
t0005748	nta-miR408	miR408	21	280	140	TGCACTGCCTCTTCCCTGGCT
t3883852	nta-miR408	miR408	21	1	0	TGCATTGCCTCTTCCCTGGCT
t5377495	nta-miR408	miR408	21	1	0	TGCACTGCTTCTTCCCTGGCT
CK3195373	osa-miR408-5p	miR408	20	0	1	GCAGGATGAGGCAGAGCATG
CK3305949	osa-miR408-5p	miR408	20	0	1	CTGGGATGAGGCAGAGCATA
CK0718228	osa-miR408-5p	miR408	21	3	3	GCTGGGATTAGGCAGAGCATG
CK11706749	osa-miR408-5p	miR408	21	1	1	GCCGGGATGAGGCAGAGCATG
t0002244	osa-miR408-5p	miR408	21	702	3301	GCTGGGATGAGGCAGAGCATG
t0037541	osa-miR408-5p	miR408	21	38	12	TGGGATGAGGCAGAGCATGAG
t0126848	osa-miR408-5p	miR408	21	11	2	TGGGATGAGGCAGAGCATGAA
t0151136	osa-miR408-5p	miR408	21	9	0	TGGGATGAGGCAGAGCATGAT
t0268636	osa-miR408-5p	miR408	21	5	3	CTGGGATGAGGCAGAGCATGA
t0991420	osa-miR408-5p	miR408	21	2	1	TGGGATGAGGCAGAGCATGAC
t3213811	osa-miR408-5p	miR408	21	1	2	TCTGGGATGAGGCAGAGCATG
t0000528	osa-miR408-5p	miR408	20	2900	1026	TGGGATGAGGCAGAGCATGA
t0007442	osa-miR408-5p	miR408	20	217	679	CTGGGATGAGGCAGAGCATG
t0667805	osa-miR408-5p	miR408	20	2	1	GGGATGAGGCAGAGCATGAG
t3079196	osa-miR408-5p	miR408	20	1	0	CGGGATGAGGCAGAGCATGT
t3888271	osa-miR408-5p	miR408	20	1	0	CGGGATGAGGCAGAGCATGA
CK9531238	smo-miR408	miR408	22	1	1	TGCACTGCCTCTTCCCTGGCTG
t2122949	hbr-miR408b	miR408b	21	1	1	GCTGGGATCAGGCAGAGCATG
t2250345	zma-miR408b-5p	miR408b	21	1	0	GCTGGGAGGAGGCAGAGCATG
CK4695245	ath-miR414	miR414	23	1	1	AGTCATCTTCCTCATCATCGTCA
CK9311623	osa-miR415	miR415	22	1	1	TGGACAGAACAGAAGCAGAGCA
CK10021927	osa-miR415	miR415	24	1	1	AACAGAACAGAACAGAGCAGAACA
t6126022	ath-miR417	miR417	22	1	0	CAGAGGTAGTGAATTGGTTCGA
CK9153243	gma-miR4364a	miR4364a	23	1	1	GGAGATCGGAAGGAAGAAGGTTG
t3689386	gma-miR4364a	miR4364a	23	1	0	GGAGATCGGAAGGAAGAAGGTTA
CK4778705	gma-miR4364a	miR4364a	22	1	1	GGAGATCGGAAGGAAGAAGGTT
t5369639	gma-miR4389	miR4389	23	1	0	AGGGTCGGACCGTCCAATCGGAA
t6136639	gma-miR4403	miR4403	23	1	0	CGGACAACGAACACGACACGACA
t6218654	ptc-miR472a	miR472a	22	1	0	TTTTCCCTACTCCACCCATGCC
t0084617	ptc-miR479	miR479	21	16	1	TGAGCCGGACCAATATCACTC
t2081699	ptc-miR479	miR479	21	1	0	TGAGCCGGACCAATATCACTT
t0136414	ptc-miR479	miR479	20	10	0	TGAGCCGGACCAATATCACT
t3713043	ghr-miR482a	miR482a	21	1	0	TCTTCCTACTCCTCCCATACC
CK1451908	ghr-miR482a	miR482a	22	2	2	TCTTTCCTACTCCTCCCATACC
t4999840	pde-miR482a	miR482a	22	1	0	TCTTTCCTACTCCTCCCATTCC
CK3595970	gma-miR4993	miR4993	20	0	1	GCGGCGGCGGCGGTGGAGGA
t6027749	gma-miR4993	miR4993	20	1	0	GGCGGTGGCGGTGGAGGAGG
CK6755407	gma-miR4995	miR4995	23	1	1	GGCAGTGGCTTGGTTAAGGGAAT
t1192667	gma-miR4995	miR4995	22	2	0	GGCAGTGGCTTGGTTAAGGGAA
t1784909	gma-miR4995	miR4995	22	1	0	ATAGGCAGTGGCTTGGTTAAGG
CK6279384	gma-miR4995	miR4995	23	1	1	TAGGCAGTGGCTTGGTTAAGGGA
t0422006	gma-miR4995	miR4995	23	3	0	AGGCAGTGGCTTGGTTAAGGGAA
t5449709	gma-miR4995	miR4995	20	1	1	TAGGCAGTGGCTTGGTTAAG
CK7919856	gma-miR4995	miR4995	21	1	1	TAGGCAGTGTCTTGGTTAAGG
t1021794	gma-miR4995	miR4995	22	2	0	TAGGCAGTGGCTTGGTTAAGGG
t1496522	gma-miR4995	miR4995	22	1	0	AGGCAGTGGCTTGGTTAAGGGA
t0818201	gma-miR4995	miR4995	20	2	0	GGCAGTGGCTTGGTTAAGGG
t2696241	gma-miR4995	miR4995	20	1	0	AGGCAGTGGCTTGGTTAAGG
t1098502	gma-miR4995	miR4995	21	2	1	AGGCAGTGGCTTGGTTAAGGG
CK11214879	ath-miR5021	miR5021	21	1	1	CTGAGACGAAGAAGAAGAACA
CK11602055	ath-miR5021	miR5021	21	1	1	AAGGAGAAGAAGAAGAAGAAA
t3231117	ath-miR5021	miR5021	21	1	1	TGAGACGAAGAAGAAGAACAA
t5518180	ath-miR5021	miR5021	21	1	0	TGAGAAGAAGAAGGAGAACAA
t0275955	bdi-miR5059	miR5059	20	5	4	CGTCCTGGGCAGCAACACCA
CK3263711	osa-miR5072	miR5072	21	1	1	AGTCCCCAGCGGAGTCGCCAG
t0177465	osa-miR5072	miR5072	21	8	6	CGGTCCCCAGCGGAGTCGCCA
t0350639	osa-miR5072	miR5072	21	4	4	CGATCCCCAGCGGAGTCGCCA
t0144960	osa-miR5072	miR5072	22	9	13	TCGTTCCCCAGCGGAGTCGCCA
CK3537965	osa-miR5072	miR5072	20	0	1	CCTCCCCAGCGGAGTCGCCA
t0121272	osa-miR5072	miR5072	20	11	1	GATCCCCAGCGGAGTCGCCA
t0200146	osa-miR5072	miR5072	20	7	3	GGTCCCCAGCGGAGTCGCCA
t2431612	osa-miR5072	miR5072	20	1	0	TATCCCCAGCGGAGTCGCCA
t3241669	osa-miR5072	miR5072	20	1	0	GTTCCCCAGCGGAGTCGCCG
t0049203	osa-miR5072	miR5072	21	29	26	CGTTCCCCAGCGGAGTCGCCA
t0051045	osa-miR5072	miR5072	20	28	13	GTTCCCCAGCGGAGTCGCCA
CK11611145	osa-miR5075	miR5075	21	1	1	GTCCTCCGTCGCCGGCGTCCG
CK1489689	osa-miR5083	miR5083	21	2	2	AGACTACAATTATCTGATCAG
CK4130428	osa-miR5083	miR5083	21	1	1	AGACTATAATTATCTGATCAT
CK12059109	osa-miR5083	miR5083	20	0	1	AGACTACACTTATCTGATCA
t0143544	osa-miR5083	miR5083	20	9	8	AGACTACAATTATCTGATCA
t0023396	osa-miR5179	miR5179	21	64	17	TTTTGCTCAAGACCGCGCAAC
CK10977640	mtr-miR5223b	miR5223b	22	1	1	TGGGAAATTACTTGAAGATGCA
CK4697028	mtr-miR5258	miR5258	23	1	1	TCAAGTGACAAGGGAAGATCTTA
CK7530522	mtr-miR5258	miR5258	23	1	1	TCAAGTGACAAGGGAAGATCTTT
t0022875	ssp-miR528	miR528	20	66	6	TGGAGGGGCATGCAGAGGAG
t0039610	ssp-miR528	miR528	20	36	3	TGGAAGGGGCATGCAGATTA
t0147043	ssp-miR528	miR528	20	9	3	TGGAAGGGGCATGCAGATAT
t0340286	ssp-miR528	miR528	20	4	1	TGGAAGGGGCATGCAGATAA
t1219784	ssp-miR528	miR528	20	2	0	TGTAGGGGCATGCAGAGGAG
t1869835	ssp-miR528	miR528	20	1	0	TGCAAGGGGCATGCAGAGGA
t2142945	ssp-miR528	miR528	20	1	0	TGGAAGGGGCATGCAGAAGA
t2475876	ssp-miR528	miR528	20	1	0	TGGAAGGGGCATGCAGACTA
t2588563	ssp-miR528	miR528	20	1	0	TGGAAGGGGCATGCAGAAAT
t2778989	ssp-miR528	miR528	20	1	0	TGCAGGGGCATGCAGAGGAG
t3006100	ssp-miR528	miR528	20	1	1	TGGAAGGGGCATGCAGAACA
t3141482	ssp-miR528	miR528	20	1	0	TGGAAGGGGCATGCAGAATA
t3498785	ssp-miR528	miR528	20	1	0	TGGAAGGGGCATGCAGACAA
t4047326	ssp-miR528	miR528	20	1	0	TGGAAGGGGCATGCAGATAC
t4255154	ssp-miR528	miR528	20	1	0	TGGAAGGGGCATGCAGATGA
t5036673	ssp-miR528	miR528	20	1	0	TGGAAGGGGCATGCAGATTG
t5339458	ssp-miR528	miR528	20	1	0	TGGAAGGGGCATGCAGATCA
t5732104	ssp-miR528	miR528	20	1	0	TGGAAGGGGCACGCAGACGA
t0007149	ssp-miR528	miR528	21	226	21	TGGAAGGGGCATGCAGAGTAG
t0009285	ssp-miR528	miR528	21	173	33	TGGAAGGGGCACGCAGAGTAG
t0011396	ssp-miR528	miR528	21	140	7	TGTAAGGGGCATGCAGAGGAG
t0026515	ssp-miR528	miR528	21	56	8	TGGAAGGGGCATGCAGAGCAG
t0032221	ssp-miR528	miR528	21	45	12	TGGAAGGGGCACGCAGAGCAG
t0033234	ssp-miR528	miR528	21	44	3	TGCAAGGGGCATGCAGAGGAG
t0041837	ssp-miR528	miR528	21	34	5	TGAAAGGGGCATGCAGAGGAG
t0052571	ssp-miR528	miR528	21	27	1	TGGAAGGGGCATGCAGAGAAG
t0057846	ssp-miR528	miR528	21	24	5	TGGAAGGGGCACGCAGAGAAG
t2085870	ssp-miR528	miR528	21	1	0	TTGAAGGGGCATGCAGAGGAA
t3468497	ssp-miR528	miR528	21	1	0	TGGAAGGGGCATGTAGAGCAG
t4493917	ssp-miR528	miR528	21	1	0	TCGAAGGGGCATGCAGAGGAT
t6099681	ssp-miR528	miR528	21	1	0	TGGAAGGGGCATGCAGAGAGC
t0263295	ssp-miR528	miR528	22	5	1	TGGAAGGGGCATGCAGAGGTTT
t1022045	ssp-miR528	miR528	22	2	0	TCGAAGGGGCATGCAGAGGAGC
t1250972	ssp-miR528	miR528	22	1	0	TGGAAGGGGCATGCAGAGGTAT
t1707496	ssp-miR528	miR528	22	1	0	AGAGAAGGGGCATGCAGAGGAG
t2008922	ssp-miR528	miR528	22	1	0	TGGAAGGGGCATGCAGAGGCGC
t2449669	ssp-miR528	miR528	22	1	0	CTGGAAGGGGCACGCAGAGGGG
t3493486	ssp-miR528	miR528	22	1	0	TGGAAGGGGCACGCAGAGGCGC
t3660887	ssp-miR528	miR528	22	1	0	TAGAAGGGGCATGCAGAGGAGC
t5556010	ssp-miR528	miR528	22	1	1	TGGAAGGGGCATGCAGAGGGGC
t5751144	ssp-miR528	miR528	22	1	0	TTGAAGGGGCATGCAGAGGAGC
t5846750	ssp-miR528	miR528	22	1	0	TGGAAGGGGCATGCAGAGGTAA
CK2178452	ssp-miR528	miR528	23	2	2	TGGAAGGGGCACGCAGAGGATTC
CK4020338	ssp-miR528	miR528	23	1	1	TGGAAGGGGCACGCAGAGGAACT
t0082702	ssp-miR528	miR528	23	17	3	TGGAAGGGGCACGCAGAGGATTT
t0130027	ssp-miR528	miR528	23	10	0	TGGAAGGGGCATGCAGAGGATTT
t0196863	ssp-miR528	miR528	23	7	2	GGAAGGGGCATGCAGAGGAGCTC
t1777656	ssp-miR528	miR528	23	1	0	TGGAAGGGGCATGCAGAGGATTA
t2804089	ssp-miR528	miR528	23	1	0	TGGAAGGGGCACGCAGAGGACTC
t3107105	ssp-miR528	miR528	23	1	0	TGGAAGGGGCACGCAGAGGAATC
t5517433	ssp-miR528	miR528	23	1	0	TGGAAGGGGCATGCAGAGGAACA
t5551592	ssp-miR528	miR528	23	1	0	TGGAAGGGGCATGCAGAGGATAT
t5803556	ssp-miR528	miR528	23	1	0	CGGAAGGGGCATGCAGAGGAGCT
t5896508	ssp-miR528	miR528	23	1	0	GGAAGGGGCATGCAGAGGAGCTT
CK0869934	ssp-miR528	miR528	24	3	3	TGGAAGGGGCAAGCAGAGGAGCTC
CK4409483	ssp-miR528	miR528	20	0	1	GGAAGGGGCATGCAGAGGTG
t0023961	ssp-miR528	miR528	20	63	19	TGGAAGGGGCACGCAGAGAG
t0026175	ssp-miR528	miR528	20	57	6	TGGAAGGGGCATGCAGAGAG
t0034045	ssp-miR528	miR528	20	43	8	TGGAAGGGGCATGCAGAGTT
t0276043	ssp-miR528	miR528	20	5	1	TGGAAGGGGCACGCAGAGTA
t0328891	ssp-miR528	miR528	20	4	0	TGGAAGGGGCATGCAGAGCG
t0494949	ssp-miR528	miR528	20	3	0	TGGAAGGGGCATGCAGAGAT
t0576455	ssp-miR528	miR528	20	3	0	TGGAAGGGGCATGCAGAGTA
t0671631	ssp-miR528	miR528	20	2	0	TTGAAGGGGCATGCAGAGGA
t0782842	ssp-miR528	miR528	20	2	0	GTAAGGGGCATGCAGAGGAG
t1036744	ssp-miR528	miR528	20	2	0	TCAAGGGGCATGCAGAGGAG
t1424980	ssp-miR528	miR528	20	1	0	TGGAAGGGGCATGCAGAGTC
t1600496	ssp-miR528	miR528	20	1	0	TGGAAGGGGCACGCAGAGCG
t1718015	ssp-miR528	miR528	20	1	0	TGAAGGGGCATGCAGAGGAA
t2387790	ssp-miR528	miR528	20	1	0	GGAAGGGGCATGCAGAGGGG
[truncated: 790 more rows]
