# Supplementary material for: Growth Promotion-Related miRNAs in Oncidium Orchid Roots Colonized by the Endophytic Fungus Piriformospora indica
Source: PLoS One. 2014 Jan 7;9(1):e84920. doi: 10.1371/journal.pone.0084920 (PMC3883679; doi:10.1371/journal.pone.0084920)
Supplement: Table S3 — The novel miRNA sequence information. (XLSX) [file pone.0084920.s003.xlsx]

## Sheet: Novel MiRNAs
Name	Sequence	ID in Control	ID in +P. indica	Count(TPM)
				control	P.indica
novel1	TCAACACAATCGTTAGGCACAC	undetected	P-indica-m0001_5p	0	0.767987
novel2	TACGTAAAGAGAAATGCTCTG	no-P-indica-m0002_3p	P-indica-m0002_3p	4.5991	9.62005
novel3	TCAGGATCTCCACTAGCAGCA	undetected	P-indica-m0003_3p	0	0.646726
novel4	TGGAGAATCGTCCTGCAGATGA	undetected	P-indica-m0004_5p	0	0.202102
novel5	TTGGATGTTATGTGGGTATTTAT	undetected	P-indica-m0005_5p	0	0.404204
novel6	TGAGCGTGACAGTGAAGAGGCCG	undetected	P-indica-m0006_3p	0	1.21261
novel7	TCCCTATCCTCTTCTACACCGG	undetected	P-indica-m0007_5p	0	0.485044
novel8	GTAGCTCTACGTCCGGACTCC	no-P-indica-m0010_3p	P-indica-m0008_3p	1.0175	0.525465
novel9	TTTGGCAGGATTTACGGGATT	undetected	P-indica-m0009_5p	0	47.4939
novel10	TTTGGCAGGATTTACGGGATT	undetected	P-indica-m0010_5p	0	49.4341
novel11	GGAGAGACTGTAGGGATTGGA	no-P-indica-m0013_5p	P-indica-m0011_5p	50.8751	13.7025
novel12	GGAGAGACTGTAGGGATTGGA	no-P-indica-m0014_5p	P-indica-m0012_5p	50.8751	13.7025
novel13	TTTGGAGTGGTATGTATGTAA	undetected	P-indica-m0013_5p	0	3.07195
novel14	TTATCGTTCCGAAGTGCAGTAG	undetected	P-indica-m0014_3p	0	1.41471
novel15	GGTTGTAATCAACGACCGTCGG	undetected	P-indica-m0015_5p	0	0.808407
novel16	TATGATAAGTTTGGAGTGGTA	undetected	P-indica-m0016_5p	0	18.8359
novel17	TCGTAGTTTTCTGGGTATGGCG	no-P-indica-m0015_5p	P-indica-m0017_5p	6.43061	8.08407
novel18	GAATCGAGCTGTGATATGAGG	undetected	P-indica-m0018_3p	0	6.38642
novel19	GCATGGACTACCAATTCGGCA	undetected	P-indica-m0019_3p	0	0.282943
novel20	TGACCAACTACAGATAGAACA	undetected	P-indica-m0020_3p	0	0.485044
novel21	TGCAGTGACTGTCATATATGAT	no-P-indica-m0019_3p	P-indica-m0021_3p	0.976801	0.727567
novel22	GGCCTCGGAATCGCTCGGCA	undetected	P-indica-m0022_3p	0	1.21261
novel23	GAGGAGATCATTTGTAGGCAT	undetected	P-indica-m0023_3p	0	0.485044
novel24	TTCGACAAGAGGCAGGAGCAGT	undetected	P-indica-m0024_5p	0	1.65724
novel25	TTTGGCAGGATTTACGGGATT	undetected	P-indica-m0025_5p	0	46.8472
novel26	TCTTGAATGTAGTGGCTGGTG	undetected	P-indica-m0026_3p	0	0.848828
novel27	GGTGGTTGTGGAGGCGAATCA	undetected	P-indica-m0027_3p	0	1.09135
novel28	TCTCCATTATGTCGGCACTTT	undetected	P-indica-m0028_3p	0	0.282943
novel29	TCGTACGCGGATCTAGCAGAG	undetected	P-indica-m0029_3p	0	0.889248
novel30	TGCAGAAGGCGGAATGAACCAAT	undetected	P-indica-m0030_3p	0	0.565885
novel31	TGGAGAAGAAGGATTCATGTA	undetected	P-indica-m0031_5p	0	24.6564
novel32	AGTTCGGCGTAGGTGAATCGGCT	no-P-indica-m0001_3p	undetected	0.3663	0
novel33	CAGGATCTCCACTAGCAGCAA	no-P-indica-m0003_3p	undetected	0.407	0
novel34	AGGAACTTCTGGCTTTGGCGGTA	no-P-indica-m0004_5p	undetected	0.2035	0
novel35	CAAACGGCATCACCAAGAATTC	no-P-indica-m0005_5p	undetected	0.2035	0
novel36	CTCAAAAGGCGAGCTGACAAC	no-P-indica-m0006_3p	undetected	0.3256	0
novel37	AGGAGACCTGAATCTTGGCAT	no-P-indica-m0007_3p	undetected	0.3663	0
novel38	AGGAGTGCGGAACGTGCCGGA	no-P-indica-m0008_3p	undetected	0.4884	0
novel39	GAGGTCTGGCAACGATTTGAG	no-P-indica-m0009_3p	undetected	0.3663	0
novel40	TGGTCACTGTAGAGGAAGGTT	no-P-indica-m0011_3p	undetected	0.610501	0
novel41	GTTTGGCAACGGATTTACTAA	no-P-indica-m0012_5p	undetected	0.773301	0
novel42	TCCTATGAGAGCTCGATTCAG	no-P-indica-m0016_5p	undetected	3.0118	0
novel43	TTGCGTCGTTGTGCCTGGGCTGT	no-P-indica-m0017_3p	undetected	0.4884	0
novel44	GGAGAGACTGTAGGGATTGGA	no-P-indica-m0018_5p	P-indica-m0011_5p	49.654	13.7025
novel45	TCAAAAAATTGAATTGGGCGGTA	no-P-indica-m0020_3p	undetected	0.2035	0
novel46	TCTGTTCGGCCACATGAGATGC	no-P-indica-m0021_5p	undetected	0.651201	0
novel47	TCTGAGGGGTGTAGGCGGTCT	no-P-indica-m0022_5p	undetected	0.814001	0
novel48	CGTGAAGATGGGTAAGTGAGGG	no-P-indica-m0023_3p	undetected	0.2035	0
novel49	GCAAAGATTTGAGGAGCGGAA	no-P-indica-m0024_3p	undetected	0.407	0
novel50	CTGGCAATGATTTGAGGAGCG	no-P-indica-m0025_3p	undetected	0.569801	0
novel51	CAAACGGCATCACCAAGAATTC	no-P-indica-m0026_5p	undetected	0.2035	0

## Sheet: Target genes
ID	Target Sequence name		Sequence desc.
no-P-indica-m0001_3p	Unigene2963_All	Cleavage	g-type lectin s-receptor-like serine threonine-protein kinase at2g19130-like
no-P-indica-m0001_3p	Unigene49311_All	Cleavage	g-type lectin s-receptor-like serine threonine-protein kinase at5g35370-like
no-P-indica-m0001_3p	JL923181.1	Translation	hypothetical protein VITISV_034344 [Vitis vinifera]
no-P-indica-m0001_3p	Unigene24460_All	Cleavage	Os12g0640700 [Oryza sativa Japonica Group]
no-P-indica-m0001_3p	Unigene12187_All	Cleavage	s-receptor kinase
no-P-indica-m0003_3p	JL903380.1	Translation	e3 ubiquitin-protein ligase keg-like
no-P-indica-m0003_3p	Unigene39833_All	Translation	e3 ubiquitin-protein ligase keg-like
no-P-indica-m0004_5p	JL934571.1	Cleavage	extra-large g-
no-P-indica-m0004_5p	Unigene12373_All	Cleavage	extra-large g-
no-P-indica-m0004_5p	JL933679.1	Cleavage	glutathione s-transferase
no-P-indica-m0004_5p	Unigene47971_All	Cleavage	pectinesterase ppme1-like(果胶脂酶)
no-P-indica-m0004_5p	JL931880.1	Cleavage	pleiotropic drug resistance abc transporter family protein
no-P-indica-m0004_5p	JL925959.1	Cleavage	vacuolar h+-atpase subunit b
no-P-indica-m0005_5p	Unigene59278_All	Cleavage	ac090485_10 retroelement
no-P-indica-m0005_5p	JL930622.1	Cleavage	ac099402_4 22 kda kafirin cluster ty3-gypsy type
no-P-indica-m0005_5p	Unigene86476_All	Cleavage	af466646_7 polyprotein
no-P-indica-m0005_5p	Unigene71823_All	Translation	hypothetical protein VITISV_003711 [Vitis vinifera]
no-P-indica-m0005_5p	Unigene10007_All	Cleavage	pentatricopeptide repeat-containing protein
no-P-indica-m0005_5p	Unigene22926_All	Translation	pol protein
no-P-indica-m0005_5p	Unigene1848_All	Cleavage	polyprotein [Glycine max]
no-P-indica-m0005_5p	Unigene82_All	Translation	PREDICTED: uncharacterized protein LOC100782971 [Glycine max]
no-P-indica-m0005_5p	JL903958.1	Cleavage	reverse transcriptase
no-P-indica-m0005_5p	Unigene99833_All	Cleavage	reverse transcriptase
no-P-indica-m0005_5p	Unigene94957_All	Translation	reverse transcriptase
no-P-indica-m0005_5p	Unigene24714_All	Cleavage	rna-directed dna polymerase (reverse transcriptase) chromo zinc cchc-type peptidase active site polynucleotidyl ribonuclease h fold
no-P-indica-m0006_3p	Unigene52200_All	Cleavage	gibberellin 3-beta-dioxygenase
no-P-indica-m0006_3p	Unigene19809_All	Translation	hydroquinone glucosyltransferase
no-P-indica-m0007_3p	Unigene26083_All	Translation	dna-binding protein
no-P-indica-m0007_3p	JL937407.1	Cleavage	probable receptor protein kinase tmk1-like
no-P-indica-m0007_3p	JL899931.1	Translation	protein pir-like isoform 2
no-P-indica-m0007_3p	Unigene14627_All	Translation	protein pir-like isoform 2
no-P-indica-m0007_3p	Unigene18643_All	Translation	vacuolar protein sorting 13c
no-P-indica-m0008_3p	JL901486.1	Cleavage	chaperone -domain containing protein
no-P-indica-m0008_3p	Unigene2058_All	Cleavage	e3 ubiquitin-protein ligase at3g02290-like
no-P-indica-m0008_3p	Unigene25713_All	Translation	glycosyltransferase 2
no-P-indica-m0008_3p	JL926886.1	Translation	xyloglucan 6-
no-P-indica-m0009_3p	Unigene15914_All	Cleavage	hypothetical protein OsI_38492 [Oryza sativa Indica Group]
no-P-indica-m0011_3p	JL902621.1	Cleavage	predicted protein [Populus trichocarpa]
no-P-indica-m0011_3p	JL906269.1	Cleavage	protein phosphatase
no-P-indica-m0011_3p	JL924099.1	Translation	sialyltransferase-like protein
no-P-indica-m0011_3p	Unigene14579_All	Translation	splicing factor 1
no-P-indica-m0011_3p	Unigene27985_All	Translation	thylakoid lumenal protein
no-P-indica-m0012_5p	Unigene9880_All	Cleavage	beta- -n-acetylglucosaminyltransferase
no-P-indica-m0012_5p	Unigene537_All	Cleavage	general transcription factor 3c polypeptide 3-like
no-P-indica-m0012_5p	Unigene12993_All	Cleavage	histone deacetylase
no-P-indica-m0012_5p	Unigene55988_All	Cleavage	hydroxymethylglutaryl- synthase-like
no-P-indica-m0012_5p	Unigene12671_All	Cleavage	integral membrane protein
no-P-indica-m0012_5p	Unigene27021_All	Cleavage	methionine-tRNA synthetase, putative [Ricinus communis]
no-P-indica-m0012_5p	Unigene37047_All	Cleavage	nucleolar protein 14-like
no-P-indica-m0012_5p	Unigene40490_All	Cleavage	origin recognition complex subunit 3
no-P-indica-m0012_5p	Unigene4337_All	Cleavage	phosphopantothenoylcysteine decarboxylase
no-P-indica-m0012_5p	Unigene61290_All	Cleavage	potassium efflux antiporter
no-P-indica-m0012_5p	Unigene21629_All	Cleavage	PREDICTED: uncharacterized protein LOC100266014 [Vitis vinifera]
no-P-indica-m0012_5p	Unigene50548_All	Cleavage	protein kri1 homolog
no-P-indica-m0012_5p	Unigene98349_All	Cleavage	ribonuclease h2 subunit c
no-P-indica-m0016_5p	JL931295.1	Cleavage	big_orysj ame: full=auxin transport protein big
no-P-indica-m0016_5p	Unigene12734_All	Cleavage	enhancer of zeste1 protein
no-P-indica-m0016_5p	Unigene1246_All	Cleavage	probable wrky transcription factor 33
no-P-indica-m0016_5p	Unigene86562_All	Cleavage	protein kinase
no-P-indica-m0016_5p	JL903226.1	Cleavage	protein kinase pvpk-1-like
no-P-indica-m0016_5p	Unigene14353_All	Cleavage	rna recognition motif-containing protein
no-P-indica-m0017_3p	Unigene25671_All	Cleavage	dna excision repair protein ercc-6-like
no-P-indica-m0017_3p	JL932931.1	Cleavage	transmembrane protein 93-like
no-P-indica-m0020_3p	JL926543.1	Cleavage	lactoylglutathione lyase
no-P-indica-m0020_3p	Unigene49902_All	Translation	signal peptidase
no-P-indica-m0020_3p	Unigene27225_All	Cleavage	transposon mutator sub- expressed
no-P-indica-m0021_5p	JL914889.1	Translation	pentatricopeptide repeat-containing protein mitochondrial-like
no-P-indica-m0022_5p	Unigene6919_All	Cleavage	hypothetical protein SORBIDRAFT_06g021880 [Sorghum bicolor]
no-P-indica-m0022_5p	Unigene58881_All	Cleavage	hypothetical protein SORBIDRAFT_06g021880 [Sorghum bicolor]
no-P-indica-m0022_5p	Unigene5192_All	Translation	isoamylase-type starch-debranching enzyme 3
no-P-indica-m0022_5p	Unigene88039_All	Translation	protein cup-shaped cotyledon 1-like
no-P-indica-m0022_5p	JL913523.1	Cleavage	upf0481 protein at3g47200-like
no-P-indica-m0022_5p	JL921739.1	Cleavage	upf0481 protein at3g47200-like
no-P-indica-m0022_5p	JL924968.1	Cleavage	upf0481 protein at3g47200-like
no-P-indica-m0022_5p	JL926058.1	Cleavage	upf0481 protein at3g47200-like
no-P-indica-m0022_5p	Unigene55532_All	Cleavage	upf0481 protein at3g47200-like
no-P-indica-m0022_5p	Unigene49285_All	Cleavage	upf0481 protein at3g47200-like
no-P-indica-m0022_5p	Unigene37280_All	Cleavage	upf0481 protein at3g47200-like
no-P-indica-m0022_5p	Unigene26191_All	Cleavage	upf0481 protein at3g47200-like
no-P-indica-m0022_5p	Unigene26058_All	Cleavage	upf0481 protein at3g47200-like
no-P-indica-m0022_5p	Unigene13072_All	Cleavage	upf0481 protein at3g47200-like
no-P-indica-m0022_5p	Unigene12616_All	Cleavage	upf0481 protein at3g47200-like
no-P-indica-m0022_5p	Unigene106794_All	Cleavage	upf0481 protein at3g47200-like
no-P-indica-m0025_3p	Unigene17018_All	Cleavage	predicted protein [Hordeum vulgare subsp. vulgare]
P-indica-m0001_5p	Unigene43712_All	Cleavage	pectin methylesterase
P-indica-m0001_5p	Unigene11771_All	Cleavage	transposon mutator sub- expressed
P-indica-m0002_3p	Unigene26346_All	Cleavage	pyrrolidone-carboxylate peptidase isoform 1
P-indica-m0003_3p	JL913681.1	Cleavage	disease resistance protein
P-indica-m0003_3p	JL922171.1	Cleavage	disease resistance protein at3g14460-like
P-indica-m0003_3p	JL915774.1	Cleavage	embryo defective 2410 protein
P-indica-m0003_3p	Unigene43157_All	Cleavage	hypothetical protein OsI_16882 [Oryza sativa Indica Group]
P-indica-m0003_3p	JL899666.1	Cleavage	hypothetical protein VITISV_020829 [Vitis vinifera]
P-indica-m0003_3p	Unigene28505_All	Cleavage	hypothetical protein VITISV_020829 [Vitis vinifera]
P-indica-m0003_3p	Unigene38744_All	Translation	inositol or phosphatidylinositol
P-indica-m0003_3p	JL942973.1	Cleavage	Os06g0267900 [Oryza sativa Japonica Group]
P-indica-m0003_3p	Unigene51679_All	Cleavage	PREDICTED: uncharacterized protein LOC100249731 [Vitis vinifera]
P-indica-m0003_3p	Unigene37755_All	Cleavage	PREDICTED: uncharacterized protein LOC100830324 [Brachypodium distachyon]
P-indica-m0003_3p	Unigene36462_All	Translation	set domain protein
P-indica-m0004_5p	Unigene13381_All	Translation	aldehyde dehydrogenase, putative [Ricinus communis]
P-indica-m0004_5p	Unigene55269_All	Cleavage	calmodulin-binding heat-shock
P-indica-m0004_5p	JL921725.1	Cleavage	calmodulin-binding heat-shock protein
P-indica-m0004_5p	Unigene30705_All	Cleavage	hypothetical protein VITISV_029834 [Vitis vinifera]
P-indica-m0004_5p	JL898851.1	Translation	PREDICTED: uncharacterized protein LOC100827170 [Brachypodium distachyon]
P-indica-m0004_5p	Unigene62569_All	Translation	wd repeat-containing protein 18-like
P-indica-m0004_5p	Unigene35145_All	Translation	wd repeat-containing protein 18-like
P-indica-m0005_5p	JL919319.1	Cleavage	f-box lrr-repeat protein at3g48880
P-indica-m0005_5p	Unigene37013_All	Cleavage	flowering-time protein
P-indica-m0005_5p	JL900881.1	Cleavage	mrna cap guanine-n7 methyltransferase 1-like
P-indica-m0005_5p	Unigene17265_All	Cleavage	predicted protein [Hordeum vulgare subsp. vulgare]
P-indica-m0005_5p	Unigene14194_All	Cleavage	receptor-like kinase rhg4
P-indica-m0005_5p	Unigene13335_All	Cleavage	transcription factor bhlh149
P-indica-m0006_3p	JL930879.1	Translation	gun4-like family expressed
P-indica-m0006_3p	Unigene908_All	Cleavage	tetratricopeptide repeat protein 7a
P-indica-m0007_5p	JL903207.1	Cleavage	a chain crystal structure of allene oxide synthase
P-indica-m0007_5p	Unigene49361_All	Translation	atpase family aaa domain-containing protein 2b-like
P-indica-m0007_5p	JL937813.1	Cleavage	cbs domain-containing protein cbsx6
P-indica-m0007_5p	Unigene56400_All	Cleavage	cbs domain-containing protein cbsx6
P-indica-m0007_5p	Unigene13264_All	Cleavage	cytidine deaminase
P-indica-m0007_5p	Unigene41359_All	Translation	d2 4-type cyclin
P-indica-m0007_5p	Unigene22080_All	Cleavage	ectonucleoside triphosphate diphosphohydrolase 1-like isoform 1
P-indica-m0007_5p	Unigene15231_All	Cleavage	probable peptide nitrate transporter at5g13400
P-indica-m0008_3p	JL934842.1	Cleavage	gasa5 like protein
P-indica-m0008_3p	JL940752.1	Cleavage	harpin-induced protein 1 containing expressed
P-indica-m0008_3p	JL906614.1	Translation	nuclear transcription factor y subunit c-2
P-indica-m0008_3p	Unigene23068_All	Cleavage	protein kinase
P-indica-m0009_5p	JL917244.1	Cleavage	alpha- -sialyltransferase
P-indica-m0009_5p	JL942479.1	Cleavage	btb poz domain-containing protein
P-indica-m0009_5p	JL923948.1	Cleavage	dead box-like rna helicase
P-indica-m0009_5p	Unigene22634_All	Cleavage	hypothetical protein MTR_3g109720 [Medicago truncatula]
P-indica-m0009_5p	JL915652.1	Cleavage	mitogen-activated protein kinase kinase kinase anp1-like
P-indica-m0009_5p	JL916309.1	Cleavage	thymidylate kinase
P-indica-m0009_5p	JL926293.1	Cleavage	translation initiation factor eif-2b epsilon subunit
P-indica-m0011_5p	Unigene38669_All	Cleavage	cc-nbs-lrr resistance protein
P-indica-m0011_5p	Unigene51848_All	Cleavage	Os01g0113100 [Oryza sativa Japonica Group]
P-indica-m0011_5p	Unigene4447_All	Cleavage	Os01g0113100 [Oryza sativa Japonica Group]
P-indica-m0011_5p	Unigene27147_All	Cleavage	predicted protein [Hordeum vulgare subsp. vulgare]
P-indica-m0011_5p	Unigene36251_All	Cleavage	protein
P-indica-m0011_5p	JL929550.1	Cleavage	rp1-like protein
P-indica-m0013_5p	Unigene2765_All	Cleavage	abc transporter g family member 4-like
P-indica-m0013_5p	Unigene25898_All	Cleavage	adiponectin receptor protein
P-indica-m0013_5p	JL939740.1	Cleavage	auxin-induced protein
P-indica-m0013_5p	Unigene13922_All	Cleavage	auxin-induced protein
P-indica-m0013_5p	Unigene47322_All	Cleavage	cation h(+) antiporter 15
P-indica-m0013_5p	Unigene27592_All	Cleavage	hypothetical protein SORBIDRAFT_07g024160 [Sorghum bicolor]
P-indica-m0013_5p	Unigene40284_All	Cleavage	indole-3-acetic acid-induced protein
P-indica-m0013_5p	JL927518.1	Cleavage	PREDICTED: uncharacterized protein LOC100262861 [Vitis vinifera]
P-indica-m0013_5p	Unigene25359_All	Cleavage	probable carboxylesterase 18-like
P-indica-m0013_5p	Unigene86468_All	Cleavage	protein notum homolog
P-indica-m0013_5p	Unigene14986_All	Cleavage	receptor-like serine threonine-protein kinase sd1-8-like
P-indica-m0013_5p	JL941485.1	Cleavage	zinc finger-like protein
P-indica-m0015_5p	Unigene28109_All	Cleavage	predicted protein [Populus trichocarpa]
P-indica-m0016_5p	Unigene30007_All	Cleavage	endo-beta- -d-glucanase precursor
P-indica-m0016_5p	Unigene22744_All	Cleavage	PREDICTED: uncharacterized protein LOC100853537 [Vitis vinifera]
P-indica-m0016_5p	Unigene14079_All	Cleavage	receptor like protein kinase lrk1
P-indica-m0016_5p	Unigene45468_All	Cleavage	rna recognition motif family expressed
P-indica-m0016_5p	JL921908.1	Cleavage	tetratricopeptide repeat protein 4 homolog
P-indica-m0016_5p	Unigene32550_All	Cleavage	zinc finger (c3hc4-type ring finger)-like
P-indica-m0017_5p	JL921118.1	Cleavage	conserved hypothetical protein [Ricinus communis]
P-indica-m0017_5p	Unigene87511_All	Cleavage	conserved hypothetical protein [Ricinus communis]
P-indica-m0017_5p	JL898995.1	Cleavage	hypothetical protein VITISV_028348 [Vitis vinifera]
P-indica-m0017_5p	JL938114.1	Cleavage	pol protein
P-indica-m0017_5p	JL903927.1	Cleavage	polyprotein [Nicotiana tabacum]
P-indica-m0017_5p	Unigene3691_All	Cleavage	PREDICTED: uncharacterized protein LOC100248076 [Vitis vinifera]
P-indica-m0017_5p	Unigene455_All	Cleavage	probable atp-dependent rna helicase - fission yeast (schizosaccharomyces pombe)
P-indica-m0017_5p	Unigene38274_All	Cleavage	unnamed protein product [Vitis vinifera]
P-indica-m0018_3p	JL930068.1	Cleavage	argonaute protein group
P-indica-m0018_3p	JL928524.1	Cleavage	eukaryotic translation initiation factor
P-indica-m0018_3p	JL930734.1	Cleavage	eukaryotic translation initiation factor
P-indica-m0018_3p	Unigene36791_All	Cleavage	hypothetical protein VITISV_033417 [Vitis vinifera]
P-indica-m0018_3p	JL930228.1	Cleavage	protein argonaute 1-like
P-indica-m0019_3p	Unigene810_All	Cleavage	pdr-like abc transporter
P-indica-m0019_3p	JL914701.1	Cleavage	short-chain acyl oxidase
P-indica-m0019_3p	JL940561.1	Cleavage	short-chain acyl oxidase
P-indica-m0020_3p	Unigene20742_All	Cleavage	cc-nbs-lrr resistance protein
P-indica-m0020_3p	Unigene39157_All	Cleavage	disease resistance protein i2
P-indica-m0020_3p	Unigene88800_All	Cleavage	disease resistance protein rga3-like
P-indica-m0020_3p	Unigene2968_All	Cleavage	disease resistance protein rga3-like
P-indica-m0020_3p	Unigene59398_All	Cleavage	disease resistance rpp13-like protein 1-like
P-indica-m0020_3p	Unigene58762_All	Translation	disease resistance rpp13-like protein 1-like
P-indica-m0020_3p	Unigene55371_All	Cleavage	hypothetical protein OsI_07333 [Oryza sativa Indica Group]
P-indica-m0020_3p	Unigene107990_All	Cleavage	hypothetical protein SORBIDRAFT_04g020480 [Sorghum bicolor]
P-indica-m0020_3p	Unigene32923_All	Cleavage	nb-arc domain containing protein
P-indica-m0020_3p	Unigene10328_All	Cleavage	nbs-lrr disease resistance protein
P-indica-m0020_3p	Unigene62926_All	Cleavage	nbs-lrr resistance protein
P-indica-m0020_3p	Unigene100056_All	Cleavage	nbs-lrr resistance protein
P-indica-m0020_3p	Unigene40827_All	Cleavage	nbs-lrr type disease resistance protein cnl-j1
P-indica-m0020_3p	Unigene102668_All	Translation	nbs-lrr type disease resistance protein rpg1-b
P-indica-m0020_3p	JL903134.1	Cleavage	rp1-like protein
P-indica-m0020_3p	Unigene33570_All	Translation	rp1-like protein
P-indica-m0020_3p	Unigene5853_All	Cleavage	truncated rb
P-indica-m0021_3p	JL903560.1	Translation	glycogen synthase kinase-3
P-indica-m0021_3p	JL904302.1	Cleavage	predicted protein [Hordeum vulgare subsp. vulgare]
P-indica-m0021_3p	Unigene44286_All	Cleavage	predicted protein [Hordeum vulgare subsp. vulgare]
P-indica-m0021_3p	JL942501.1	Cleavage	PREDICTED: uncharacterized protein LOC100255337 [Vitis vinifera]
P-indica-m0021_3p	JL909426.1	Cleavage	ubiquinone biosynthesis protein coq-
P-indica-m0022_3p	JL915498.1	Translation	mitochondrial glycoprotein
P-indica-m0022_3p	Unigene55172_All	Translation	mitochondrial glycoprotein
P-indica-m0023_3p	Unigene45803_All	Cleavage	apetala2-like protein
P-indica-m0023_3p	Unigene35833_All	Cleavage	disease resistance protein
P-indica-m0023_3p	Unigene7224_All	Cleavage	disease resistance protein i2
P-indica-m0023_3p	Unigene26331_All	Translation	nb-arc domain containing expressed
P-indica-m0023_3p	JL927783.1	Cleavage	nb-arc domain containing protein
P-indica-m0023_3p	Unigene29030_All	Cleavage	nbs-lrr type disease resistance protein cnl-j1
P-indica-m0023_3p	Unigene58582_All	Translation	pentatricopeptide repeat-containing protein
P-indica-m0023_3p	Unigene97756_All	Cleavage	pentatricopeptide repeat-containing protein at5g66520-like
P-indica-m0023_3p	Unigene46097_All	Cleavage	rp1-like protein
P-indica-m0023_3p	Unigene60105_All	Translation	unnamed protein product [Vitis vinifera]
P-indica-m0026_3p	JL934237.1	Translation	cell wall-associated partial
P-indica-m0026_3p	JL925675.1	Cleavage	ribosomal protein s1
P-indica-m0027_3p	JL928323.1	Cleavage	abc transporter family protein
P-indica-m0027_3p	Unigene2792_All	Cleavage	chromatin remodeling complex subunit
P-indica-m0027_3p	JL925757.1	Translation	cyclic nucleotide-gated ion channel 4-like
P-indica-m0027_3p	Unigene413_All	Cleavage	fyve zinc finger containing protein
P-indica-m0027_3p	Unigene53906_All	Cleavage	gag-pol polyprotein
P-indica-m0027_3p	Unigene566_All	Cleavage	gdsl esterase lipase at4g26790-like
P-indica-m0027_3p	JL919440.1	Cleavage	gtp cyclohydrolase 1 isoform
P-indica-m0027_3p	Unigene57761_All	Cleavage	iron inhibited abc transporter 2
P-indica-m0027_3p	JL900371.1	Cleavage	kelch motif family expressed
P-indica-m0027_3p	Unigene32792_All	Cleavage	mitochondrial 2-oxoglutarate malate carrier protein
P-indica-m0027_3p	Unigene37116_All	Cleavage	predicted protein [Populus trichocarpa]
P-indica-m0027_3p	JL939536.1	Translation	PREDICTED: uncharacterized protein LOC100266438 [Vitis vinifera]
P-indica-m0027_3p	Unigene14398_All	Translation	PREDICTED: uncharacterized protein LOC100266438 [Vitis vinifera]
P-indica-m0027_3p	JL932415.1	Translation	protein phosphatase
P-indica-m0028_3p	Unigene56169_All	Cleavage	cc-nbs-lrr resistance protein
P-indica-m0028_3p	Unigene83660_All	Cleavage	disease resistance protein at3g14460-like
P-indica-m0028_3p	Unigene29028_All	Translation	dna binding
P-indica-m0028_3p	JL915238.1	Cleavage	hak4_orysj ame: full=probable potassium transporter 4 ame: full= 4
P-indica-m0030_3p	Unigene96505_All	Cleavage	3 -
P-indica-m0030_3p	Unigene100141_All	Translation	3 -
P-indica-m0030_3p	JL907911.1	Translation	ac099402_4 22 kda kafirin cluster ty3-gypsy type
P-indica-m0030_3p	Unigene81310_All	Translation	unknown [Lotus japonicus]
P-indica-m0031_5p	JL899848.1	Cleavage	f-box protein skip16
P-indica-m0031_5p	JL929246.1	Cleavage	Os01g0853000 [Oryza sativa Japonica Group]
P-indica-m0031_5p	JL932730.1	Cleavage	peroxisome biogenesis factor
P-indica-m0031_5p	JL905207.1	Cleavage	polypyrimidine tract-binding protein
P-indica-m0031_5p	JL917199.1	Cleavage	PREDICTED: uncharacterized protein LOC100267308 [Vitis vinifera]
P-indica-m0031_5p	JL925883.1	Cleavage	probable phosphatidylinositol 4-kinase type 2-beta at1g26270-like
P-indica-m0031_5p	JL917043.1	Cleavage	pseudouridylate synthase transporter
P-indica-m0031_5p	JL901974.1	Cleavage	retrotransposon ty1-copia subclass
P-indica-m0031_5p	JL924309.1	Cleavage	reverse transcriptase family member
P-indica-m0031_5p	JL930062.1	Cleavage	reverse transcriptase family member
P-indica-m0031_5p	JL908820.1	Cleavage	rrp6-like protein 3
