# Supplementary material for: Growth Promotion-Related miRNAs in Oncidium Orchid Roots Colonized by the Endophytic Fungus Piriformospora indica
Source: PLoS One. 2014 Jan 7;9(1):e84920. doi: 10.1371/journal.pone.0084920 (PMC3883679; doi:10.1371/journal.pone.0084920)
Supplement: Table S4 — selected sRNAs_GO term from target of miRBase. (XLSX) [file pone.0084920.s004.xlsx]

## Sheet: slected categories
Selected categories in "development process"
categories			GO.ID	annotation	accession number	sRNA I.D.	miRBase	sequence	length	read (+P/CK)	Fold
	root development:
		primary root development	GO:0080022	auxin signaling F-box 3 (AFB3)	NM_101152.4	t3328440	csi-miR393	TTCCAAAGGGATCGCATTGATC	22	1/5	0.2
		adventitious root development	GO:0048830	Polynucleotidyl transferase (AGO1)	NM_001198240.1	t0000045	ath-miR168a	TCGCTTGGTGCAGGTCGGGAC	21	30164/10391	2.9029
		lateral root primordium development	GO:0010386	sec7 domain-containing protein	NM_001198062.1	t5105572	ppt-miR894	GTTTCACGTGGGGTTCACCA	20	1/2	0.5
		lateral root development	GO:0048527	NAC (No Apical Meristem) domain transcriptional regulator superfamily protein (CUC1)	NM_112380.2	t0000264	ath-miR164a	TGGAGAAGCAGGGCACGTGCA	21	228/50	4.56
		root cap development	GO:0048829	auxin response factor 10 (ARF10)	NM_128394.4	t0043126	gma-miR4403	ACACGGACACGACACGACACGGAC	24	33/89	0.370787
		root hair cell tip growth	GO:0048768	GRAS family transcription factor (HAM3)	NM_116232.4	t0005957	ctr-miR171	TTGAGCCGCGTCAATATCTCC	21	270 125	2.16
		regulation of root morphologesis	GO:2000067	extra-large G-protein 1 (XLG1)	NM_127910.2	t0211428	ppt-miR1023e-3p	AGGGAATCGTGGTGGCAGACGCAT	24	6/8	0.75
	shoot or leaf development:
		regulation of leaf formation	GO:2000025	squamosa promoter binding protein-like 9 (SPL9)	NM_129782.2	t0007001	gma-miR156f	TTGACAGAAGATAGAGAGCACA	22	230/30	7.66667
		secondary shoot formation	GO:0010223	NAC (No Apical Meristem) domain transcriptional regulator superfamily protein (CUC2)	NM_124774.2	t0027198	ssl-miR164a	TGGAGAAGTAGGGCACGTGCA	21	54/5	10.8
	meristem development:
		primary shoot apical meristem	GO:0010072	Homeobox-leucine zipper family protein ( PHV)	NM_102785.4	t0000009	ath-miR166a	TCGGACCAGGCTTCATTCCCC	21	131735/69057	1.90763
		maintance of shoot apical meristem identify	GO:0010492	GRAS family transcription factor (HAM3)	NM_116232.4	t0005957	ctr-miR171	TTGAGCCGCGTCAATATCTCC	21	270/125	2.16
		maintance of inflorescence meristem identify	GO:0010077	RING1B	NM_001197971.1	t0191173	ppt-miR894	CGTTTCACGTCGTGTTCACCA	21	7/2	3.5
		regulation of inflorescence meristem growth	GO:0010081	Developmental regulator, ULTRAPETALA (ULT1)	NM_001203928.1	t0251404	zma-miR529*	GCTGTGCCCTCTCTCTTCTTC	21	5/25	0.2
		maintance of floral meristem identify	GO:0010076	RING1B	NM_001197971.1	t0191173	ppt-miR894	CGTTTCACGTCGTGTTCACCA	21	7/2	3.5
		floral meristem determiancy	GO:0010582	Developmental regulator, ULTRAPETALA (ULT1)	NM_001203928.1	t0251404	zma-miR529*	GCTGTGCCCTCTCTCTTCTTC	21	5/25	0.2
		regulation of floral meristem growth	GO:0010080	Developmental regulator, ULTRAPETALA (ULT1)	NM_001203928.1	t0251404	zma-miR529*	GCTGTGCCCTCTCTCTTCTTC	21	5/25	0.2
		regulation of vegetative phase change	GO:0010321	squamosa promoter binding protein-like 6 (SPL6)	NM_105584.5	t0000017	smo-miR156b	CTGACAGAAGATAGAGAGCAC	21	2720/1108	2.45487
			GO:0010321	squamosa promoter binding protein-like 10 (SPL10)	NM_111309.2	t0000059	ath-miR168a	TCGCTTGGTGCAGGTCGGGAT	21	1016/527	1.92789
		regulation of timing of organ formation	GO:0048504	NAC (No Apical Meristem) domain transcriptional regulator superfamily protein (CUC2)	NM_124774.2	t0027198	ssl-miR164a	TGGAGAAGTAGGGCACGTGCA	21	54/5	10.8
Selected categories in "response to stimulus"
categories			GO.ID	annotation	accession number	sRNA I.D.	miRBase	sequence	length	read (+P/CK)	Fold
	light:
		blue light signal pathway	GO:0009785	nuclear factor Y, subunit A5 (NFYA5)	NM_104294.3	t5793897	ath-miR169a	AGCCAAGGATGACTTGCCGA	20	1/8	0.125
		far-red light phototransduction	GO:0009585	F-box family protein (EID1)	NM_116477.1	t0259543	osa-miR5077	TTCTCACGTCGGGTTCACCA	20	5/3	1.66667
	hormone-mediated signaling pathway:
		gibberellin acid mediated signaling pathway	GO:0009740	myb domain protein 101 (MYB101)	NM_001084524.1	t0000955	osa-miR159a.1	TTTGGATTGAAGGGAGCTCTG	21	1668/488	3.41803
		auxin mediated signaling pathway	GO:0009734	auxin response factor 10 (ARF10)	NM_128394.4	t0043126	gma-miR4403	ACACGGACACGACACGACACGGAC	24	33/89	0.370787
		cytokinin mediated signaling pathway	GO:0009736	histidine kinase 5 (HK5)	NM_121110.2	t0113794	bdi-miR397b	TTGAGGGCAGCCTTGATGAAA	21	12/2	6
		postive regulation abscisic acid mediated signaling pathway	GO:0009789	myb domain protein 101 (MYB101)	NM_001084524.1	t0000955	osa-miR159a.1	TTTGGATTGAAGGGAGCTCTG	21	1668/488	3.41803
		negative regulation abscisic acid mediated signaling pathway	GO:0009788	histidine kinase 5 (HK5)	NM_121110.2	t0113794	bdi-miR397b	TTGAGGGCAGCCTTGATGAAA	21	12/2	6
		negative ethylene mediated signaling pathway	GO:0010105	histidine kinase 5 (HK5)	NM_121110.2	t0113794	bdi-miR397b	TTGAGGGCAGCCTTGATGAAA	21	12/2	6
		response to salicyclic acid stimulus	GO:0009751	Homeodomain-like superfamily protein (LHY1)	NM_001035847.1	t0227787	ccl-miR167a	TGAAGCTGCAGCATGATCTGA	21	6/3	2
		response to jasmonic acid stimulus	GO:0009753	trehalose-6-phosphatase synthase S4 (TPS4)	NM_118890.2	t0121579	gma-miR4378b	TAAGAACTTCTTAGATGTCAC	21	11/13	0.846154
		response to brassinosteriod stimulus	GO:0009741	Leucine-rich receptor-like protein kinase family protein (BRI1)	NM_120100.2	t0398765	ath-miR854a	GATGGGATAGGCGAGGACGCAG	22	4/5	0.8
	other stimulus:
		defense	GO:0006952	Disease resistance protein (TIR-NBS-LRR class) family	NM_123891.1	t0000683	ccl-miR167a	TGAAGCTGCCAGCGTGATCTGA	22	93/17	5.47059
		response to chitin	GO:0010200	Basic-leucine zipper (bZIP) transcription factor family protein (ABI5)	NM_129185.3	t0067662	gma-miR166h-3p	ATCTCGGACCAGGCTTCATTC	21	21/5	4.2
				Calcium-binding EF-hand family protein	NM_114616.2	P-indica-m0011_5p	-	GGAGAGACTGTAGGGATTGGA		1250/339	3.68732
		response to mannitol	GO:0010555	extra-large G-protein 1 (XLG1)	NM_127910.2	t0211428	ppt-miR1023e-3p	AGGGAATCGTGGTGGCAGACGCAT	24	6/8	0.75
		response to cadmium ion	GO:0046686	TUDOR-SN protein 2 (Tudor2)	NM_125572.2	t0009037	peu-miR2916	GGGGCTCGAAGACGATCAGATA	22	178/113	1.57522
		response to aluminum ion	GO:0010044	Aluminium activated malate transporter family protein	NM_116318.2	t0469363	peu-miR2916	GGGGCTCGAAGACGATCATA	20	3/1	3
Selected categories in "cell death and cell cycle"
category			GO.ID	annotation	accession number	sRNA I.D.	miRBase	sequence	length	read (+P/CK)	Fold
		anti-apoptosis	GO:0006916	Apoptosis inhibitory protein 5 (API5)	NM_128955.4	t0033688	bdi-miR397b	TTGAGGGCAGCGTGATGAAA	20	43/3	14.3333
		positive regulation of programmed cell death	GO:0043068	myb domain protein 101 (MYB101)	NM_001084524.1	t0000955	osa-miR159a.1	TTTGGATTGAAGGGAGCTCTG	21	1668/488	3.41803
		positive regulation of S phase of mitotic cell cycle	GO:0045750	DNA polymerase epsilon catalytic subunit (EMB142)	NM_100699.5	t0187868	ppt-miR894	GTTTCATGTCGGGTTCACCA	20	7/1	7
Selected categories in "cell metabolic processes"
category			GO.ID	annotation	accession number	sRNA I.D.	miRBase	sequence	length	read (+P/CK)	Fold
	carbohydrate:
		phloem sucrose loading	GO:0009915	tocopherol cyclase, chloroplast / vitamin E deficient 1 (VTE1) / sucrose export defective 1 (SXD1)	NM_119430.4	t0013174	osa-miR528	TGGAAGGGGCATGCAGAGGT	20	119/19	6.26316
	amino acid metabolism:
		L-phenylalanine biosynthetic process	GO:0009094	arogenate dehydratase 6 (ADT6)	NM_100698.3	t0004691	ath-miR166a	TCGGACCAGGATTCATTCCCC	21	343/951	0.360673
		L-lysine catabolic process	GO:0019477	lysine-ketoglutarate reductase/saccharopine dehydrogenase bifunctional enzyme	NM_001160811.1	t0025202	zma-miR166c*	TGAATGTTGTCTGGCTCGAG	20	59/16	3.6875
		asparagine biosynthetic process	GO:0006529	GMP synthase (glutamine-hydrolyzing)	NM_105043.3	t0000001	ppt-miR535a	TGACAACGAGAGAGAGCACGC	21	424669/86431	4.91339
		glutamate biosynthetic process	GO:0006537	glutamate synthase 2 (GLU2)	NM_129687.4	t0184342	ppt-miR894	TTCGTTTCACGTCGTGTTCACCA	23	7/4	1.75
		L-glutamate import	GO:0051938	amino acid transporter 1 (CAT1)	NM_118231.3	t0027031	ppt-miR535a	TGACAACGAGAGACAGCACGC	21	55/10	5.5
		L-arginine import	GO:0043091	amino acid transporter 1 (CAT1)	NM_118231.3	t0027031	ppt-miR535a	TGACAACGAGAGACAGCACGC	21	55/10	5.5
	nucleoside biosynthesis process:
		GMP biosynthetic process	GO:0006177	GMP synthase (glutamine-hydrolyzing)	NM_105043.3	t0000001	ppt-miR535a	TGACAACGAGAGAGAGCACGC	21	424669/86431	4.91339
		GTP catabolic process	GO:0006184	extra-large G-protein 1 (XLG1)	NM_127910.2	t0211428	ppt-miR1023e-3p	AGGGAATCGTGGTGGCAGACGCAT	24	6/8	0.75
		AMP biosynthetic process	GO:0006167	adenosine kinase 2 (ADK2)	NM_120408.3	t2854639	gma-miR4403	ACGACGACACAGACACGACACGAC	24	1/2	0.5
		ATP biosynthetic process	GO:0006754	H(+)-ATPase 11 (AHA11)	NM_125662.3	t0039737	bdi-miR397b	TTAGGGCAGCGTTGATGAAA	20	36/10	3.6
	secondary metabolites:
		lignin biosynthetic process	GO:0009809	cinnamyl alcohol dehydrogenase 9 (CAD9)	NM_001036735.1	t0058907	ppt-miR535a	TGAAAACGAGAGAGAGCACGC	21	24/7	3.42857
		positive regulation of flavonoid biosynthetic process	GO:0009963	hydroxycinnamoyl-CoA shikimate/quinate hydroxycinnamoyl transferase (HCT)	NM_124270.3	t0171117	sbi-miR821b	AAGATTAGGTGAACATACAAAGTT	24	8/2	4
		regulation of anthocyanin biosynthetic process	GO:0031540	auxin response factor 10 (ARF10)	NM_128394.4	t0043126	gma-miR4403	ACACGGACACGACACGACACGGAC	24	33/89	0.370787
		chlorophyll biosynthetic process	GO:0015995	enzyme binding;tetrapyrrole binding (GUN4)	NM_115802.3	t0152818	ppt-miR894	CGTTTCACGTCGGTTTCACCA	21	9/1	9
		xanthophyll metabolic process	GO:0016122	tocopherol cyclase, chloroplast / vitamin E deficient 1 (VTE1) / sucrose export defective 1 (SXD1)	NM_119430.4	t0013174	osa-miR528	TGGAAGGGGCATGCAGAGGT	20	119/19	6.26316
Selected categories in "epigentic and posttranscriptional modification"
category			GO.ID	annotation	accession number	sRNA I.D.	miRBase	sequence	length	read (+P/CK)	Fold
		primary miRNA processing	GO:0031053	dicer-like 1(DCL1)	NM_001197952.1	t0001241	bdi-miR162	TCGATAAACCTCTGCATCCGGC	22	1282/820	1.56341
		production of ta-siRNAs involved in RNA interference	GO:0010267	dicer-like 1(DCL1)	NM_001197952.1	t0001241	bdi-miR162	TCGATAAACCTCTGCATCCGGC	22	1282/820	1.56341
		chromatin silencing by small RNA	GO:0031048	Argonaute family protein (AGO4)	NM_001202684.1	t0223329	ath-miR845a	CGGCTCTGATACCAATTGTTGGGT	24	6/7	0.857143
		long-distance posttranscriptional gene silencing	GO:0010495	Argonaute family protein (AGO4)	NM_001202684.1	t0223329	ath-miR845a	CGGCTCTGATACCAATTGTTGGGT	24	6/7	0.857143
		DNA methylation	GO:0006306	Argonaute family protein (AGO4)	NM_001202684.1	t0223329	ath-miR845a	CGGCTCTGATACCAATTGTTGGGT	24	6/7	0.857143
		ubiquitin-dependent protein catabolic process	GO:0006511	Ubiquitin C-terminal hydrolases superfamily protein	NM_001203870.1	t0000022	csi-miR535	TGACAATGAGAGAGAGCACGC	21	60839/27266	2.23131
		histone H3-K9 demethylation	GO:0033169	relative of early flowering 6 (REF6)	NM_148863.3	t0167665	osa-miR528	TGGAAGGGGCACGCAGTGGAG	21	8/4	2
		histone H3-K9 methylation	GO:0051567	Argonaute family protein (AGO4)	NM_001202684.1	t0223329	ath-miR845a	CGGCTCTGATACCAATTGTTGGGT	24	6/7	0.857143
		negative regulation of histone acetylation	GO:0035067	relative of early flowering 6 (REF6)	NM_148863.3	t0167665	osa-miR528	TGGAAGGGGCACGCAGTGGAG	21	8/4	2
		negative regulation of sequence-specific DNA binding transcription factor activity	GO:0043433	Homeodomain-like superfamily protein (LHY1)	NM_001035847.1	t0227787	ccl-miR167a	TGAAGCTGCAGCATGATCTGA	21	6/3	2
Selected categories in "kinase and phosphatase"
category			GO.ID	annotation	accession number	sRNA I.D.	miRBase	sequence	length	read (+P/CK)	Fold
	kinase:
		receptor signaling protein serine/threonine kinase activity	GO:0004702	receptor-like protein kinase 1 (RPK1)	NM_105594.3	t0285377	csi-miR535	TGACGATGAGAGAGAGCACGC	21	5/2	2.5
		adenylate cyclase-modulating cyclase-modulating G-protein coupled receptor signaling	GO:0007188	extra-large G-protein 1 (XLG1)	NM_127910.2	t0211428	ppt-miR1023e-3p	AGGGAATCGTGGTGGCAGACGCAT	24	6/8	0.75
		transmembrane receptor protein tyrosine kinase signaling pathway	GO:0007169	Leucine-rich repeat protein kinase family protein	NM_122930.2	t0005304	osa-miR5077	TTCTTCACGTCGGGTTCACCA	21	304/119	2.55462
		regulation of MAP kinase activity	GO:0043405	dual specificity protein phosphatase family protein (PHS1)	NM_001036856.1	t0144960	osa-miR5072	TCGTTCCCCAGCGGAGTCGCCA	22	9/13	0.692308
		phosphorylase activity	GO:0004645	dual specificity protein phosphatase family protein (PHS1)	NM_001036856.1	t0144960	osa-miR5072	TCGTTCCCCAGCGGAGTCGCCA	22	9/13	0.692308
		galactokinase activity	GO:0004335	galacturonic acid kinase (GalAK)	NM_111906.3	t0038535	osa-miR528	TGGAAGGGGCGTGCAGAGGAG	21	37/6	6.16667
		protein serine/threonine/tyrosine kinase activity	GO:0004712	Protein kinase superfamily protein with octicosapeptide/Phox/Bem1p domain	NM_001198081.1	t0039379	osa-miR528	TGGAAGGGGCATGCTGAGGAG	21	36/5	7.2
	phosphatase:
		protein tyrosine kinase activity	GO:0004713	protein serine/threonine kinases;protein tyrosine kinases	NM_203075.6	t0011396	osa-miR528	TGTAAGGGGCATGCAGAGGAG	21	140/7	20
		calmodulin-dependent protein kinase activity	GO:0004683	calcium-dependent protein kinase 13 (CPK13)	NM_115044.4	t0435189	gma-miR5673	CGTGGCAATTCGATCGGAAGACGT	24	3/7	0.428571
		protein histidine kinase activity	GO:0004673	histidine kinase 5 (HK5)	NM_121110.2	t0113794	bdi-miR397b	TTGAGGGCAGCCTTGATGAAA	21	12/2	6
		cyclin-dependent protein kinase regulator activity	GO:0016538	Cyclin B1;4 ( CYCB1;4)	NM_128233.2	t2789424	zma-miR319b*	AGAGCTTCCTTCAGTCCACTC	21	1/8	0.125
	histone modification:
		protein tyrosine/serine/threonine phosphatase activity	GO:0008138	dual specificity protein phosphatase family protein (PHS1)	NM_001036856.1	t0144960	osa-miR5072	TCGTTCCCCAGCGGAGTCGCCA	22	9/13	0.692308
		MAP kinase phosphatase activity	GO:0033549	dual specificity protein phosphatase family protein (PHS1)	NM_001036856.1	t0144960	osa-miR5072	TCGTTCCCCAGCGGAGTCGCCA	22	9/13	0.692308
		protein serine/threonine phosphatase activity	GO:0004722	HOPW1-1-interacting 2 (WIN2)	NM_119324.3	t0573203	ath-miR5021	TCGAGAAGAAGAACGAAGGAGAA	23	3/4	0.75
		protein tyrosine phosphatase activity ( metal-dependent )	GO:0030946	EYES ABSENT (EYA) homolog	NM_129084.2	t0053435	smo-miR156b	CTGACAGAAGATAGAGAGCTC	21	26/3	8.66667
	protein modification:
		histone-lysine N-methyltransferase activity	GO:0018024	SET-domain containing protein lysine methyltransferase family protein (SUVR4)	NM_111309.2	t0000059	ath-miR168a	TCGCTTGGTGCAGGTCGGGAT	21	25146/13045	1.92764
		histone acetyltransferase activity	GO:0004402	HAC13 protein (HAC13)	NM_103009.4	t0047252	ath-miR166a	TCTGACCAGGCTTCATTCCCC	21	30/3	10
		histone deacetylase activity	GO:0004407	histone deacetylase 2 (HDA2)	NM_122505.3	t0621210	ath-miR168a	TCGCTTGGTCCAGGTCGGGAC	21	2/1	2
	other:
		SUMO-specific protease activity	GO:0016929	UB-like protease 1D (ULP1D)	NM_104712.4	t2574432	ath-miR415	ATACAAGAGCAGAAATATGAACAT	24	1/4	0.25
		pectinesterase inhibitor activity	GO:0046910	pectin methylesterase inhibitor protein	NM_126830.1	t0135215	smo-miR408	TGCACTGCCTTTTCCCTGGCTT	22	10/6	1.66667
Selected categories in "redox ratio"
category			GO.ID	annotation	accession number	sRNA I.D.	miRBase	sequence	length	read (+P/CK)	Fold
		catalase activity	GO:0004096	catalase 2 (CAT2)	NM_001036714.5	t0374004	gma-miR862b	GCTGGATGATATTTGGGAGGA	21	4/22	0.181818
		L-ascorbate oxidase activity	GO:0008447	L-ascorbate oxidase	NM_001161257.1	t3855485	osa-miR5072	TCGTTCCCCAGTGGAGTCGCCA	22	1/6	0.166667
		glutamate synthase (ferredoxin) activity	GO:0016041	glutamate synthase 2 (GLU2)	NM_129687.4	t0184342	ppt-miR894	TTCGTTTCACGTCGTGTTCACCA	23	7/4	1.75
		ribonucleosid-e-diphosphate reductase activity	GO:0004748	ribonucleotide reductase 2A (RNR2A)	NM_113261.3	t0340286	osa-miR528	TGGAAGGGGCATGCAGATAA	20	4/1	4
		thioredoxin disulfide as acceptor
		peroxiredoxin activity	GO:0051920	Thioredoxin superfamily protein	NM_001203050.1	t3429016	csi-miR3948	GGAGTGTGGAGTGTGGAGTGGTTG	24	1/2	0.5
Selected categories in "transporter"
category			GO.ID	annotation	accession number	sRNA I.D.	miRBase	sequence	length	read (+P/CK)	Fold
		L-lysine transmembrane transporter activity	GO:0015189	cationic amino acid transporter 5 (CAT5)	NM_129048.2	t1173194	ath-miR157d	TGGCAGAAGATAGAGAGCAC	20	2/1	2
		arginine transmembrane transporter activity	GO:0015181	cationic amino acid transporter 5 (CAT5)	NM_129048.2	t1173194	ath-miR157d	TGGCAGAAGATAGAGAGCAC	20	2/1	2
		L-glutamate transmembrane transporter activity	GO:0005313	cationic amino acid transporter 5 (CAT5)	NM_129048.2	t1173194	ath-miR157d	TGGCAGAAGATAGAGAGCAC	20	2/1	2
		L-tyrosine transmembrane transporter activity	GO:0005302	tryptophan/tyrosine permease	NM_128886.1	t0190817	ccl-miR167a	TGAAGCTGCCAGCATATCTGA	21	7/3	2.33333
		auxin efflux transmembrane transporter activity	GO:0010329	Auxin efflux carrier family protein (PIN7)	NM_001084115.1	t0043148	ppt-miR535a	TGACAACGAGCGAGAGCACGC	21	33/3	11
		auxin:hydrogen symporter activity	GO:0009672	Auxin efflux carrier family protein (PIN7)	NM_001084115.1	t0043148	ppt-miR535a	TGACAACGAGCGAGAGCACGC	21	33/3	11
		myo-inositol:hydrogen symporter activity	GO:0005366	inositol transporter 2 (INT2)	NM_102761.3	t0282593	cre-miR1153.1*	TGGATTGTAATACGTGGCTC	20	5/6	0.833333
		sugar:hydrogen symporter activity	GO:0005351	organic cation/carnitine transporter 6 (OCT6)	NM_101503.3	t0022967	ppt-miR535a	TGACAACGAGACAGAGCACGC	21	66/10	6.6
		calcium-transporting ATPase activity	GO:0005388	autoinhibited Ca2+-ATPase 11 (ACA11)	NM_115593.6	t1799467	osa-miR1861c	ACGAACCTTGAGCACAGAACTGAG	24	1/3	0.333333
		calcium:sodium antiporter activity	GO:0005432	calcium exchanger 7 (CAX7)	NM_121792.3	t3579763	mtr-miR5227	AGAAGATGAAGAAGATTTTGATGA	24	1/2	0.5
		sodium:hydrogen antiporter activity	GO:0015385	sodium hydrogen exchanger 4 (NHX4)	NM_111512.3	t0178974	ath-miR390a	AGCTCAGGAGGGATAGCGCT	20	8/4	2
Selected categories in "binding"
category			GO.ID	annotation	accession number	sRNA I.D.	miRBase	sequence	length	read (+P/CK)	Fold
	metal ion binding:
		potassium ion binding	GO:0030955	pyruvate kinase family protein	NM_114775.2	t0562830	aly-miR831*	AGAAGAGGACGAAGAGAAGATGGA	24	3/5	0.6
		cobalt ion binding	GO:0050897	ferric reduction oxidase 1 (FRO1)	NM_100041.1	t0037552	osa-miR5072	GGTCCCCAGCAGAGTCGCCA	20	38/16	2.375
	lipid binding:
		copper ion binding	GO:0005507	Co-chaperone GrpE family protein (EMB1241)	NM_121777.2	t0004892	osa-miR528	TGGAAGGGGCATGCAGAGGAGT	22	329/36	9.13889
		zinc ion binding	GO:0008270	C2H2 and C2HC zinc fingers superfamily protein	NM_122670.1	t0010967	osa-miR528	TGGAAGGGCATGCAGAGGAG	20	146/12	12.1667
			GO:0008270	FAR1-related sequence 9	NM_119978.3	t0000002	osa-miR528	TGGAAGGGGCATGCAGAGGAG	21	11978/1370	8.74134
		calcium ion binding	GO:0005509	Calcium-binding EF-hand family protein	NM_114616.2	P-indica-m0011_5p	-	GGAGAGACTGTAGGGATTGGA		1250/339	3.68732
		phosphatidic acid binding	GO:0070300	developmentally regulated G-protein 1 (DRG1)	NM_001084086.1	t0750318	ppt-miR535a	TGACAGGAGAGAGAGCACGC	20	2/1	2
		phosphatidylinositol binding	GO:0035091	ARF GTPase-activating protein	NM_121333.3	t0579326	gma-miR4403	ACATGGACACGACACGACACGGAC	24	3/4	0.75
	DNA binding:
		DNA binding	GO:0003677	AT hook motif DNA-binding family protein	NM_115995.5	t0000019	ccl-miR167a	TGAAGCTGCCAGCATGATCTGA	22	2613/851	3.07051
				AT hook motif DNA-binding family protein	NM_123826.1	t0000359	ppt-miR535a	TTGACAACGAGAGAGAGCACG	21	196/78	2.51282
				NAC (No Apical Meristem) domain transcriptional regulator superfamily protein (CUC1)	NM_112380.2	t0000264	ath-miR164a	TGGAGAAGCAGGGCACGTGCA	21	228/50	4.56
				NAC (No Apical Meristem) domain transcriptional regulator superfamily protein (CUC2)	NM_124774.2	t0027198	ssl-miR164a	TGGAGAAGTAGGGCACGTGCA	21	54/5	10.8
				bromodomain and extraterminal domain protein 9	NM_001203379.1	P-indica-m0010_5p	cqu-miR-100-3p	TTTGGCAGGATTTACGGGATT		1223	-
				auxin response factor 10 (ARF10)	NM_128394.4	t0043126	gma-miR4403	ACACGGACACGACACGACACGGAC	24	33/89	0.370787
				GRAS family transcription factor (HAM3)	NM_116232.4	t0005957	ctr-miR171	TTGAGCCGCGTCAATATCTCC	21	270 125	2.16
				squamosa promoter binding protein-like 6 (SPL6)	NM_105584.5	t0000017	smo-miR156b	CTGACAGAAGATAGAGAGCAC	21	2720/1108	2.45487
				squamosa promoter binding protein-like 9 (SPL9)	NM_129782.2	t0007001	gma-miR156f	TTGACAGAAGATAGAGAGCACA	22	230/30	7.66667
				squamosa promoter binding protein-like 10 (SPL10)	NM_111309.2	t0000059	ath-miR168a	TCGCTTGGTGCAGGTCGGGAT	21	1016/527	1.92789
				myb domain protein 101 (MYB101)	NM_001084524.1	t0000955	osa-miR159a.1	TTTGGATTGAAGGGAGCTCTG	21	1668/488	3.41803
				Developmental regulator, ULTRAPETALA (ULT1)	NM_001203928.1	t0251404	zma-miR529*	GCTGTGCCCTCTCTCTTCTTC	21	5/25	0.2
				Homeodomain-like superfamily protein (LHY1)	NM_001035847.1	t0227787	ccl-miR167a	TGAAGCTGCAGCATGATCTGA	21	6/3	2
				Basic-leucine zipper (bZIP) transcription factor family protein (ABI5)	NM_129185.3	t0067662	gma-miR166h-3p	ATCTCGGACCAGGCTTCATTC	21	21/5	4.2
				C2H2 and C2HC zinc fingers superfamily protein	NM_122670.1	t0010967	osa-miR528	TGGAAGGGCATGCAGAGGAG	20	146/12	12.1667
	RNA binding:
		siRNA binding	GO:0035197	polynucleotidyl transferase (AGO1)	NM_001198240.1	t0000045	ath-miR168a	TCGCTTGGTGCAGGTCGGGAC	21	30164/10391	2.9029
		miRNA binding	GO:0035198	polynucleotidyl transferase (AGO1)	NM_001198240.1	t0000045	ath-miR168a	TCGCTTGGTGCAGGTCGGGAC	21	30164/10391	2.9029
	hormone binding:
		auxin binding	GO:0010011	auxin signaling F-box 3 (AFB3)	NM_101152.4	t3328440	csi-miR393	TTCCAAAGGGATCGCATTGATC	22	1/5	0.2
		abscisic acid binding	GO:0010427	RNA binding;abscisic acid binding (FCA)	NM_117725.3	t0290994	osa-miR5072	GATCCCCAGTGGAGTCGCCA	20	5/1	5
	protein binding:
		protein binding	GO:0005515	bromodomain and extraterminal domain protein 9	NM_001203379.1	P-indica-m0010_5p	cqu-miR-100-3p	TTTGGCAGGATTTACGGGATT	21	1223	-
				F-box family protein (EID1)	NM_116477.1	t0259543	osa-miR5077	TTCTCACGTCGGGTTCACCA	20	5/3	1.66667
		calmodulin binding	GO:0005516	IQ-domain 13(IQD13)	NM_115831.2	t0004808	ghr-miR3476	TGAATGGGTTTAGATGGATGC	21	334/138	2.42029
		heat shock protein binding	GO:0031072	Heat shock protein DnaJ with tetratricopeptide repeat	NM_116442.2	t6326177	ath-miR854a	GTGACGGAGTAGGGAGGAGGTGAG	24	1/2	0.5
		G-protein coupled receptor binding	GO:0001664	extra-large G-protein 1 (XLG1)	NM_127910.2	t0211428	ppt-miR1023e-3p	AGGGAATCGTGGTGGCAGACGCAT	24	6/8	0.75
Selected categories in cellular compoment:
category			GO.ID	annotation	accession number	sRNA I.D.	miRBase	sequence	length	read (+P/CK)	Fold
		mitochondrial respiratory chain complex I	GO:0005747	ferric reduction oxidase 1 (FRO1)	NM_100041.1	t0037552	osa-miR5072	GGTCCCCAGCAGAGTCGCCA	20	38/16	2.375
		heterotrimeric G-protein complex	GO:0005834	extra-large G-protein 1 (XLG1)	NM_127910.2	t0211428	ppt-miR1023e-3p	AGGGAATCGTGGTGGCAGACGCAT	24	6/8	0.75
		integral to chloroplast outer membrane	GO:0031359	translocon at the outer envelope membrane of chloroplasts 75-III (TOC75-III)	NM_114541.2	t0228045	aly-miR831*	AGTGGAGGTACGAAGGAGATGAGA	24	6/11	0.545455
		cytosolic large ribosomal subunit	GO:0022625	ubiquitin extension protein 1 (UBQ1)	NM_115119.3	t0002228	ppt-miR535a	GACAACGAGAGAGAGCACGC	20	706/97	7.27835
		integral to cytosolic side of endoplasmic reticulum membrane	GO:0071458	reticulan like protein B3 (RTNLB3)	NM_001198378.1	t0519167	osa-miR1877	AGAGGTGACATGTGAATGATAGGT	24	3/1	3
		peroxisomal membrane	GO:0005778	mitochondrial substrate carrier family protein	NM_129555.3	t2827880	gma-miR396b-3p	TCAAGAAAGCTGTGGGAGATC	21	1/2	0.5
		chloroplast	GO:0009507	S-adenosyl-L-methionine-dependent methyltransferases superfamily protein	NM_123826.1	t0000359	ppt-miR535a	TTGACAACGAGAGAGAGCACG	21	174/24	7.25
		chloroplast inner membrane	GO:0009706	reticulata-related 1 (RER1)	NM_122185.2	t0037580	ath-miR166a	TCGGACCAGGCTCATTCCCC	20	38/14	2.71429
		plasma membrane	GO:0005886	Receptor-like protein kinase-related family protein	NM_123495.1	t0001536	ath-miR167a	TGAAGCTGCCAGCATGATCTA	21	42/190	0.221053
		plasmodesma	GO:0009506	Calcium-dependent lipid-binding (CaLB domain) plant phosphoribosyltransferase family protein	NM_121300.2	t0000153	ppt-miR894	TTCGTTTCACGTCGGGTTCACCA	23	415/190	2.18421
		nucleus	GO:0005634	RNA-binding ASCH domain protein	NM_001161100.1	t0002244	zma-miR408b*	GCTGGGATGAGGCAGAGCATG	21	28/133	0.210526
		trans-Golgi network transport vesicle	GO:0030140	ARF GTPase-activating protein	NM_121333.3	t0579326	gma-miR4403	ACATGGACACGACACGACACGGAC	24	3/4	0.75
