# Supplementary material for: Growth Promotion-Related miRNAs in Oncidium Orchid Roots Colonized by the Endophytic Fungus Piriformospora indica
Source: PLoS One. 2014 Jan 7;9(1):e84920. doi: 10.1371/journal.pone.0084920 (PMC3883679; doi:10.1371/journal.pone.0084920)
Supplement: Table S5 — abundant sRNAs_GO term from target of miRBase. (XLSX) [file pone.0084920.s005.xlsx]

## Sheet: abundant miRNAs
The list of expression and annotation of abundant miRNAs
sRNA ID	sequence	length		miRBase annotation			read counts(TPM)				Target prediction
				family	homology		+P	CK	+P/CK		Orchidase	O. sativa	A. thaliana	accession number	annotation
t0000001	TGACAACGAGAGAGAGCACGC	21		MIR535	ppt-miR535a		17165.3	3493.57	4.91339		JI718322.1	LOC_Os02g09080.1	AT1G63660.2	NM_105043.3	GMP synthase (glutamine-hydrolyzing)
t0000002	TGGAAGGGGCATGCAGAGGAG	21		MIR528	osa-miR528		11978.2	1370.29	8.74134		JI649061.1	LOC_Os08g04310.1	AT4G38170.1	NM_119978.3	FAR1-related sequence 9
t0000007	TTGAGGGCAGCGTTGATGAAA	21		MIR397	bdi-miR397b		6009.94	2044.5	2.93956		JL934475.1	LOC_Os05g38410.1	AT2G40390.1	NM_129599.2	unknown protein
t0000009	TCGGACCAGGCTTCATTCCCC	21		MIR166	ath-miR166a		5324.78	2791.31	1.90763		JI768199.1	LOC_Os03g01890.1	AT1G30490.1	NM_102785.4	Homeobox-leucine zipper family protein
t0000017	CTGACAGAAGATAGAGAGCAC	21		MIR156	smo-miR156b		2720.41	1107.84	2.4556		JL926555.1	LOC_Os08g41940.1	AT1G69170.1	NM_105584.5	squamosa promoter binding protein-like 6 (SPL6)
t0000019	TGAAGCTGCCAGCATGATCTGA	22		MIR167_1	ccl-miR167a		2613.42	851.415	3.0695		JI694568.1	LOC_Os07g29820.1	AT3G61310.1	NM_115995.5	AT hook motif DNA-binding family protein
t0000022	TGACAATGAGAGAGAGCACGC	21		MIR535	csi-miR535		2459.14	1102.1	2.23131		JI718322.1	LOC_Os03g14880.1	AT4G22350.2	NM_001203870.1	Ubiquitin C-terminal hydrolases superfamily protein
t0000045	TCGCTTGGTGCAGGTCGGGAC	21		MIR168	ath-miR168a		1219.24	420.008	2.9029		JI750964.1	LOC_Os02g58490.1	AT1G48410.3	NM_001198240.1	Stabilizer of iron transporter SufD / Polynucleotidyl transferase
t0000059	TCGCTTGGTGCAGGTCGGGAT	21		MIR168	ath-miR168a		1016.41	527.284	1.92764		JI765826.1	LOC_Os02g58490.1	AT3G04380.2	NM_111309.2	SET-domain containing protein lysine methyltransferase family protein (SUVR4)
t0000064	TTGACAGAAGATAGAGAGCAC	21		MIR156	ath-miR157a		921.18	132.66	6.94394		JL926555.1	LOC_Os09g31438.1	AT1G27370.1	NM_001036019.2	squamosa promoter binding protein-like 10
t0000153	TTCGTTTCACGTCGGGTTCACCA	23		undef	ppt-miR894		415.036	189.572	2.18934		JI765131.1	LOC_Os03g07150.1	AT5G12970.1	NM_121300.2	Calcium-dependent lipid-binding (CaLB domain) plant phosphoribosyltransferase family protein
t0000232	TTCCATCTCTTGCACACTGGA	21		MIR2950	vvi-miR2950		260.55	86.0954	3.02629		JL943016.1	LOC_Os02g30210.1	AT2G01960.1	NM_126257.3	tetraspanin14
t0000264	TGGAGAAGCAGGGCACGTGCA	21		MIR164	ath-miR164a		228.416	50.4042	4.53168		JI735885.1	LOC_Os06g23650.1	AT3G15170.1	NM_112380.2	NAC (No Apical Meristem) domain transcriptional regulator superfamily protein (CUC1)
t0000317	TGAAGCTGCCAGCATGATCTGT	22		MIR167_1	ath-miR167d		195.837	77.9709	2.51166		JI694568.1	LOC_Os07g29820.1	AT3G61310.1	NM_115995.5	AT hook motif DNA-binding family protein
t0000359	TTGACAACGAGAGAGAGCACG	21		MIR535	ppt-miR535a		174.252	23.6055	7.38185		JI718322.1	LOC_Os03g14880.1	AT5G44590.1	NM_123826.1	S-adenosyl-L-methionine-dependent methyltransferases superfamily protein
t0000372	TGGAAGGGGCACGCAGAGGAGCTC	24		MIR528	osa-miR528		168.998	365.279	0.462654		JI693122.1	LOC_Os12g06250.1	AT3G04960.4	NM_001084639.1	Domain of unknown function (DUF3444)
t0000683	TGAAGCTGCCAGCGTGATCTGA	22		MIR167_1	ccl-miR167a		93.169	16.8149	5.54087		JI694568.1	LOC_Os07g29820.1	AT5G45230.1	NM_123891.1	Disease resistance protein (TIR-NBS-LRR class) family
t0001536	TGAAGCTGCCAGCATGATCTA	21		MIR167_1	ath-miR167a		41.8755	189.733	0.220707		JI767497.1	LOC_Os07g29820.1	AT5G41300.1	NM_123495.1	Receptor-like protein kinase-related family protein
t0002244	GCTGGGATGAGGCAGAGCATG	21		MIR408	zma-miR408b*		28.3751	133.428	0.212663		JI816112.1	LOC_Os11g29350.2	AT2G43465.1	NM_001161100.1	RNA-binding ASCH domain protein
P-indica-m0010_5p	TTTGGCAGGATTTACGGGATT	21		miR100	cqu-miR-100-3p		1223	-	-		JL926293.1	LOC_Os02g08440.3	AT5G14270.2	NM_001203379.1	bromodomain and extraterminal domain protein 9
P-indica-m0011_5p	GGAGAGACTGTAGGGATTGGA	21		unknow	unknow		1250	339	3.68732		JL925565.1	LOC_Os06g17970.1	AT3G47480.1	NM_114616.2	Calcium-binding EF-hand family protein
