# Supplementary material for: Growth Promotion-Related miRNAs in Oncidium Orchid Roots Colonized by the Endophytic Fungus Piriformospora indica
Source: PLoS One. 2014 Jan 7;9(1):e84920. doi: 10.1371/journal.pone.0084920 (PMC3883679; doi:10.1371/journal.pone.0084920)
Supplement: Table S6 — Confirmed target pretiction and annotation in Oncidium. (XLSX) [file pone.0084920.s006.xlsx]

## Sheet: Sheet1
Table S6 Confirmed the interested targets in Oncidium mRNA database
	Family	Control		P.indica
		member	read	member	read	P/CK	Sequence	Homology	UPE	Inhibition	Target_Acc.	Annotation
1	mir528	310	98780	678	536582	5.43209	TGGAAGGGGCATGCAGAGGAG	osa-miR528	19.843	Cleavage	JL905308.1	unknow
									12.484	Cleavage	JL926279.1	d-lactate dehydrogenase
									2.296	Translation	Unigene103290	peroxidase-like protein
									13.103	Translation	Unigene13132	f-box only protein 13-like
									20.79	Cleavage	Unigene32557	septum site-determining protein
									15.598	Cleavage	Unigene38362	pyruvate dehydrogenase e1 component subunit alpha
									15.064	Translation	Unigene39801	tetratricopeptide repeat-containing protein
									17.455	Translation	Unigene66491	protein
2	mir535	243	116146	411	498499	4.292	TGACAACGAGAGAGAGCACG	ppt-miR535a	10.043	Translation	Unigene31630	senescence-associated protein 5
3	mir156	564	166761	639	253673	1.52118	TGACAGAAGAGAGTGAGCAC	ath-miR156a	16.745	Cleavage	JL898938.1	promoter-binding protein spl9
									17.792	Cleavage	JL914138.1	signal recognition particle 72 kda
									13.783	Cleavage	JL923506.1	squamosa promoter-binding
									17.03	Cleavage	JL926555.1	squamosa promoter-binding-like protein 12-like
									13.644	Cleavage	JL928340.1	squamosa promoter-binding
									15.305	Cleavage	JL930902.1	24 kda seed maturation protein
									12.886	Cleavage	JL931209.1	serine carboxypeptidase-like 18-like
									15.248	Cleavage	JL932453.1	24 kda seed maturation protein
									15.784	Cleavage	Unigene12621	squamosa promoter-binding-like protein 16-like
									10.039	Cleavage	Unigene15136	squamosa promoter-binding
									18.64	Translation	Unigene2940	low quality protein: promoter-binding protein spl10
									19.631	Translation	Unigene36930	squamosa promoter-binding-like protein 16-like
									15.235	Translation	Unigene56595	sbp-box family member protein
4	mir397	141	56822	183	166963	2.93835	TTGAGGGCAGCGTTGATGAAA	bdi-miR397b	23.144	Cleavage	JL919723.1	unknow
									2.563	Cleavage	JL932081.1	chaperone protein
									8.06	Translation	JL934475.1	unknow
									14.684	Translation	JL939739.1	laccase 1a
									9.456	Translation	Unigene10135	laccase 1a
									12.223	Cleavage	Unigene104040	gamma-glutamylcyclotransferase at3g02910-like
									8.581	Translation	Unigene1316	laccase 12
									5.761	Translation	Unigene13466	laccase 1a
									7.633	Translation	Unigene1676	cation h(+) antiporter 28-like
									13.249	Translation	Unigene1926	laccase family protein
									7.538	Translation	Unigene2449	protein
									14.105	Cleavage	Unigene39026	pleiotropic drug resistance protein 2-like
									4.513	Translation	Unigene40250	l-ascorbate oxidase precursor
									16.689	Cleavage	Unigene58596	anthocyanidin -o-glucosyltransferase-like
									19.158	Cleavage	Unigene62804	atp synthase gamma chain
									16.144	Cleavage	Unigene72988	gamma-glutamylcyclotransferase at3g02910-like
									22.164	Translation	Unigene825	laccase 90c
									17.13	Translation	Unigene8610	PREDICTED: uncharacterized protein LOC100806985
5	mir166	389	76632	491	143518	1.87282	TCGGACCAGGCTTCATTCCCC	#N/A	14.196	Cleavage	JL908858.1	unknow
									19.732	Cleavage	JL913556.1	class iii homeobox-leucine zipper protein
									20.535	Cleavage	JL922802.1	lysine histidine transporter 2
									24.067	Cleavage	JL931162.1	class iii homeobox-leucine zipper protein
									21.028	Cleavage	Unigene25730	class iii homeobox-leucine zipper protein
									21.541	Cleavage	Unigene25731	class iii homeobox-leucine zipper protein
									19.096	Cleavage	Unigene32120	class iii homeobox-leucine zipper protein
									17.113	Cleavage	Unigene98568	protein
6	mir167	233	30503	267	74713	2.44937	TGAAGCTGCCAGCATGATCTGA	ccl-miR167a	2.5	Cleavage	JL921390.1	auxin response factor 8-like
									3	Translation	JL924250.1	mrna 3 -end-processing protein rna14
									2	Cleavage	JL926641.1	conserved protein
									2.5	Cleavage	JL934906.1	auxin response factor
									2.5	Cleavage	Unigene19722	auxin response factor 8
									3	Translation	Unigene25418	plant rna cleavage stimulation
									3	Cleavage	Unigene37024	aberrant large forked
									3	Translation	Unigene50477	hypothetical protein OsI_11549
									3	Translation	Unigene53353	unknow
									2	Cleavage	Unigene60118	LOW QUALITY PROTEIN: conserved hypothetical protein
7	mir168	313	32527	346	63921	1.96517	TCGCTTGGTGCAGGTCGGGAC	ath-miR168a	24.886	Cleavage	JL926749.1	argonaute1- partial
									23.152	Cleavage	Unigene3154	carboxypeptidase d
									9.995	Translation	Unigene45477	transcriptional factor
8	mir894	253	21353	438	56880	2.66379	GTTTCACGTCGGGTTCACCA	ppt-miR894	24.278	Translation	JL905623.1	unknow
									24.316	Translation	JL910543.1	chloroplast rna binding protein precursor
									17.441	Cleavage	Unigene20465	chloroplast rna binding protein precursor
									14.893	Cleavage	Unigene20027	PREDICTED: uncharacterized protein LOC100793005
									12.801	Translation	Unigene26923	c2 domain-containing protein
									16.862	Cleavage	Unigene36815	multiple c2 and transmembrane domain-containing protein 2-like
									16.749	Cleavage	JL899200.1	glutamate synthase 1
									17.544	Cleavage	JL905623.1	unknow
									21.15	Translation	JL933233.1	atp binding protein
									24.605	Translation	Unigene11389	atp binding protein
9	mir408	132	10674	155	10914	1.02248	TGCACTGCCTCTTCCCTGGCT	ppt-miR408b	21.808	Translation	Unigene70714	translation elongation factor ts
									24.919	Cleavage	Unigene9287	nodulation-signaling pathway 2
									21.634	Cleavage	Unigene25333	copper ion binding protein
									20.58	Translation	Unigene97001	chemocyanin precursor
									18.677	Cleavage	JL941975.1	serine threonine-protein kinase wnk (with no lysine)-related protein
									21.414	Cleavage	Unigene898	unknow
									18.863	Cleavage	JL921008.1	unknow
									17.493	Translation	JL900121.1	retrotransposon ty3-gypsy subclass
10	mir164	110	4063	147	9394	2.31208	TGGAGAAGCAGGGCACGTGCA	ath-miR164a	21.173	Cleavage	JL915834.1	gh3 family protein
									13.89	Cleavage	Unigene2467	nac domain-containing protein 21 22-like
									23.625	Cleavage	Unigene51076	nam (no apical meristem)-like protein
									21.464	Cleavage	Unigene57797	unknow
									12.392	Cleavage	Unigene62152	unknow
11	mir5077	42	1582	121	8148	5.15044	GATTCACGTCGGGTTCACCA	osa-miR5077	24.939	Cleavage	Unigene3322	late embryogenesis-abundant protein lea14-a-like
12	mir2950	38	2241	72	6750	3.01205	TTCCATCTCTTGCACACTGGA	vvi-miR2950	15.013	Translation	JL901297.1	f-box only protein 13-like
									14.865	Translation	JL921903.1	f-box family protein
									17.353	Cleavage	JL943016.1	f-box family protein
									17.786	Cleavage	Unigene16433	f-box only protein 13-like
									14.899	Cleavage	Unigene20089	leucine rich repeat family expressed
									20.213	Translation	Unigene2574	kelch motif family expressed
									19.087	Translation	Unigene25905	hypothetical protein SORBIDRAFT_03g025340
									24.833	Cleavage	Unigene27880	conserved hypothetical protein
									18.144	Cleavage	Unigene49220	f-box family protein
									17.669	Cleavage	Unigene56154	f-box kelch-repeat protein at1g67480-like
									18.392	Cleavage	Unigene68931	f-box only protein 13-like
									19.617	Cleavage	Unigene771	f-box only protein 13-like
13	mir529	94	1195	95	3231	2.70377	AGAAGAGAGAGAGTACAGCCT	zma-miR529	11.345	Cleavage	JL898938.1	promoter-binding protein spl9
									12.277	Cleavage	JL931209.1	serine carboxypeptidase-like 18-like
									17.585	Cleavage	JL939102.1	unknow
									10.943	Cleavage	Unigene12621	squamosa promoter-binding-like protein 16-like
									15.036	Cleavage	Unigene15454	sbp-domain protein
									16.606	Cleavage	Unigene38346	zip transporter
									10.257	Cleavage	Unigene56595	sbp-box family member protein
									17.665	Cleavage	Unigene687	something about silencing protein
14	mir159	125	1451	174	3002	2.06892	TTTGGATTGAAGGGAGCTCTG	osa-miR159a.1	11.758	Cleavage	JL910763.1	unknow
									18.034	Cleavage	JL911580.1	unknow
									20.153	Cleavage	JL920752.1	predicted protein
									11.337	Cleavage	JL925523.1	glycosylation enzyme-like protein
									13.365	Cleavage	JL927190.1	glycosyl transferase family 8 expressed
									20.504	Cleavage	JL934953.1	PREDICTED: uncharacterized protein LOC100795686
									22.671	Cleavage	JL935520.1	unknow
									16.976	Cleavage	JL935520.1	unknow
									21.336	Cleavage	JL938340.1	unknow
									21.242	Cleavage	JL938340.1	unknow
									19.537	Cleavage	Unigene12915	ubiquitin carboxyl-terminal hydrolase 5-like
									21.437	Cleavage	Unigene28057	hypothetical protein VITISV_008191
									18.104	Cleavage	Unigene329	probable importin subunit beta-4-like
									21.679	Cleavage	Unigene37275	glutamate dehydrogenase
									21.366	Cleavage	Unigene37275	glutamate dehydrogenase
									11.758	Cleavage	Unigene46589	protein kinase superfamily protein
									19.112	Cleavage	Unigene46589	protein kinase superfamily protein
									11.337	Cleavage	Unigene49570	gtp-binding protein
									12.56	Cleavage	Unigene49570	gtp-binding protein
									13.365	Cleavage	Unigene51438	r2r3-myb transcription
									20.153	Cleavage	Unigene51438	r2r3-myb transcription
									21.336	Cleavage	Unigene6456	gag-pol polyprotein
									15.939	Cleavage	Unigene6714	unknow
									10.11	Cleavage	Unigene8557	myb family transcription factor
									18.034	Cleavage	Unigene8557	myb family transcription factor
									20.504	Cleavage	Unigene85948	disease resistance protein
									21.437	Cleavage	Unigene85948	disease resistance protein
									22.671	Cleavage	Unigene92877	unknow
									6.917	Cleavage	Unigene93148	unknow
									18.866	Cleavage	Unigene95679	myb-related protein 305-like
									20.221	Cleavage	Unigene95679	myb-related protein 305-like
									21.366	Cleavage	Unigene96714	copia-like polyprotein
									14.011	Cleavage	Unigene96817	reverse transcriptase like protein
									20.066	Cleavage	Unigene96817	reverse transcriptase like protein
									14.721	Cleavage	Unigene97564	af478377_1gag-pol polyprotein
15	mir162	26	1385	52	2760	1.99278	TCGATAAACCTCTGCATCCGGC	bdi-miR162	17.243	Cleavage	JL923036.1	unknow
									16.434	Cleavage	JL935168.1	endoribonuclease dicer
									23.738	Translation	Unigene49321	endoribonuclease dicer homolog 1-like
16	mir2916	62	1316	70	2524	1.91793	GGGGCTCGAAGACGATCAGAT	peu-miR2916	18.534	Cleavage	JL905705.1	calmodulin binding protein cellular communication signal transduction mechanism
									20.109	Cleavage	JL923143.1	secondary cell wall-related glycosyltransferase family
									16.059	Cleavage	JL923626.1	PREDICTED: uncharacterized protein LOC100808633
									18.777	Cleavage	JL923626.1	PREDICTED: uncharacterized protein LOC100808633
									19.896	Cleavage	JL925962.1	tpa: emb2756
									8.235	Translation	JL926207.1	rrna intron-encoded homing endonuclease
									16.639	Translation	JL926207.1	rrna intron-encoded homing endonuclease
									14.461	Translation	JL930764.1	calmodulin-binding protein
									15.562	Translation	JL941804.1	luminal binding protein
									19.083	Cleavage	Unigene11176	uncharacterized membrane protein yuid-like
									21.768	Cleavage	Unigene11176	uncharacterized membrane protein yuid-like
									20.281	Cleavage	Unigene39515	plant glycogenin-like starch initiation protein 1
17	mir390	39	468	64	1901	4.06197	AAGCTCAGGAGGGATAGCGCC	ath-miR390a	15.707	Cleavage	JL917862.1	unknow
									18.972	Cleavage	Unigene25743	probable inactive receptor kinase at1g27190-like
									21.806	Cleavage	Unigene406	probable lrr receptor-like serine threonine-protein kinase at1g63430-like
									19.633	Cleavage	Unigene49199	atp binding
									11.313	Cleavage	Unigene49204	probable lrr receptor-like serine threonine-protein kinase at1g63430-like
									18.322	Cleavage	Unigene49344	extra sporogenous cells
									15.058	Cleavage	Unigene49359	lrr receptor-like serine threonine-protein kinase fls2-like
18	mir5059	20	777	28	1324	1.70399	TCGTTCCTGGGCAGCAACAC	#N/A	15.869	Cleavage	JL926665.1	cell wall invertase 1
19	mir171	45	350	60	1246	3.56	AGATATTGGAACGGTTCAATC	aly-miR171c*	17.909	Cleavage	Unigene72986	unknow
									18.324	Cleavage	Unigene37730	retrotransposon unclassified
									21.25	Cleavage	JL932159.1	unknow
									23.026	Cleavage	Unigene13478	gras family transcription factor
									20.43	Cleavage	Unigene25370	unknow
									14.402	Cleavage	Unigene8331	gras family transcription factor
									13.867	Translation	Unigene33774	scarecrow-like protein 6-like
20	mir5072	71	600	77	1014	1.69	CGTTCCCCAGCAGAGTCGCCA	osa-miR5072			undet
21	mir5224	21	864	15	544	0.62963	CGGAAGGAGGATTGACAGAAGACA	mtr-miR5224b	19.311	Cleavage	JL908050.1	elongator complex protein 1-like
						#DIV/0!		#N/A	13.793	Cleavage	Unigene22914	unknow
22	mir4403	308	1082	151	383	0.353974	ACGGACACGACACGACACGGACAC	gma-miR4403	13.826	Cleavage	JL904642.1	unknow
									17.713	Cleavage	JL904642.1	unknow
									24.704	Cleavage	JL941778.1	ribosome biogenesis protein bms1 homolog
									13.826	Cleavage	JL941778.1	ribosome biogenesis protein bms1 homolog
									17.918	Cleavage	Unigene63189	unknow
									9.857	Cleavage	Unigene7674	unknow
									8.191	Cleavage	Unigene86691	unknow
23	mi396	43	891	40	319	0.358025	TTCCACAGCTTTCTTGAACTG	ath-miR396a	13.497	Cleavage	Unigene100275	PREDICTED: uncharacterized protein LOC100806024
									17.453	Cleavage	Unigene12554	wd repeat-containing protein 48-like
									11.85	Cleavage	Unigene24879	growth-regulating factor 1
									18.267	Cleavage	Unigene26512	retrotransposon unclassified
									13.104	Cleavage	Unigene30608	e3 ubiquitin-protein ligase upl5
									17.386	Cleavage	Unigene34027	protein high chlorophyll fluorescent 107
									15.292	Cleavage	Unigene37067	multidrug resistance protein abc transporter family
									15.804	Cleavage	Unigene51465	growth-regulating factor
									23.512	Cleavage	Unigene56781	ascorbate peroxidase
									14.557	Cleavage	Unigene76818	pentatricopeptide repeat-containing protein
									14.138	Cleavage	Unigene775	protein high chlorophyll fluorescent 107
									20.425	Cleavage	Unigene77973	e3 ubiquitin-protein ligase upl5
									21.342	Cleavage	Unigene78319	cytokinin riboside 5 -monophosphate phosphoribohydrolase log8
									10.153	Cleavage	JL900348.1	growth-regulating factor 14
									18.096	Cleavage	JL906845.1	u-box domain-containing protein 33-like
									21.3	Cleavage	JL934096.1	polyphenol oxidase
									22.175	Cleavage	JL937000.1	growth-regulating factor 1
									18.325	Cleavage	JL937965.1	growth-regulating factor 9
24	mir1863	198	740	77	175	0.236486	TAGGCTCTGATACCATGTAGAAAT	pab-miR1863	15.953	Cleavage	JL902058.1	unknow
									18.325	Cleavage	JL902058.1	unknow
									10.464	Cleavage	JL902543.1	unknow
									13.497	Cleavage	JL904062.1	unknow
									17.453	Cleavage	JL905662.1	unknow
									11.85	Cleavage	JL911888.1	unknow
									18.267	Cleavage	Unigene13157	protein
									13.104	Cleavage	Unigene16067	protein
									17.386	Cleavage	Unigene25170	hypothetical protein VITISV_026810
									15.292	Cleavage	Unigene25195	ac009324_4 retrotransposon proteins
									15.804	Cleavage	Unigene27617	retroelement pol polyprotein
									23.512	Translation	Unigene30713	pentatricopeptide repeat-containing protein
									14.557	Cleavage	Unigene46629	retroelement pol polyprotein
									14.138	Cleavage	Unigene47289	retrotransposon like protein
									20.425	Cleavage	Unigene47862	unknow
									21.342	Cleavage	Unigene49869	af464738_5 copia-like retrotransposon hopscotch polyprotein
									10.153	Cleavage	Unigene51292	gag-pol polyprotein
									18.096	Cleavage	Unigene6037	retroelement pol polyprotein
									21.3	Cleavage	Unigene85041	unknow
									22.175	Cleavage	Unigene89739	hypothetical protein VITISV_014759
									17.768	Cleavage	Unigene90264	retroelement pol polyprotein
25	mir845	385	552	112	143	0.259058	CGGCTCTGATACCAATTGTTGGGT	ath-miR845a	24.712	Cleavage	JL939169.1	unknow
									15.008	Cleavage	JL902329.1	unknow
									19.502	Cleavage	Unigene49312	retrotransposon ty1-copia subclass
									21.811	Cleavage	Unigene12494	unknow
									21.711	Cleavage	JL902082.1	unknow
									17.93	Cleavage	JL920704.1	unknow
									14.92	Cleavage	JL910016.1	unknow
									16.923	Cleavage	Unigene30171	unknow
									22.081	Cleavage	Unigene24981	retrotransposon ty1-copia subclass
									21.181	Cleavage	JL932186.1	unknow
									15.048	Cleavage	JL924890.1	unknow
									20.273	Cleavage	JL931165.1	unknow
									19.956	Cleavage	Unigene37353	unknow
									17.827	Translation	Unigene57021	protein
									10.424	Cleavage	JL916199.1	unknow
									18.049	Cleavage	Unigene28109	predicted protein
26	mir169	44	220	33	115	0.522727	CAGCCAAGGATGACTTGCCGA	ath-miR169a	20.944	Cleavage	JL927782.1	unknow
									20.703	Cleavage	Unigene15385	nuclear transcription factor y subunit a-5
									16.285	Cleavage	JL926119.1	unknow
27	mir5298	109	182	49	58	0.318681	TGTGGAGTGATATTAGAAGATGCA	mtr-miR5298b	21.234	Translation	JL915798.1	unknow
									21.234	Translation	Unigene26789	riboflavin biosynthesis
									19.68	Cleavage	Unigene41516	squamosa promoter binding protein
									18.751	Cleavage	JL932856.1	unknow
28	mir829	94	138	31	35	0.253623	AGGCTCTGATACCAAATGATGCAA	ath-miR829.1	20.191	Cleavage	JL938762.1	unknow
									14.472	Cleavage	Unigene54838	hypothetical protein VITISV_032119
									22.904	Cleavage	Unigene14013	predicted protein
									18.466	Cleavage	Unigene7632	aldehyde dehydrogenase family expressed
									18.158	Cleavage	Unigene49732	gag-pol polyprotein
									14.675	Cleavage	JL911273.1	unknow
									22.198	Cleavage	JL934502.1	unknow
									21.488	Cleavage	JL934514.1	unknow
									22.831	Cleavage	Unigene52930	unknow
									13.889	Cleavage	JL904457.1	unknow
									21.807	Cleavage	JL926644.1	unknow
									22.385	Cleavage	Unigene51402	protein
									16.764	Cleavage	Unigene13670	protein
									17.994	Cleavage	Unigene12260	gag-pol polyprotein
									24.178	Cleavage	Unigene12645	protein
									22.857	Cleavage	Unigene24620	gag-pol polyprotein
									20.915	Cleavage	JL925839.1	unknow
									19.223	Cleavage	Unigene12418	protein
									13.849	Cleavage	JL913916.1	unknow
									19.442	Cleavage	JL911417.1	unknow
29	mir4390	10	171	5	51	0.298246	TCGTACCTCGTCGGTGTCGGCTA	gma-miR4390	14.069	Cleavage	JL916170.1	unknow
									12.463	Cleavage	JL921641.1	unknow
30	mir5293	139	170	45	46	0.270588	GAAGAAGAAGTAGAAGAAGAAGAA	mtr-miR5293	2.1	Cleavage	Unigene87298	unknow
						#DIV/0!		#N/A	20.453	Cleavage	Unigene24972	transducin wd40 domain-containing protein
									14.259	Cleavage	Unigene25442	btb poz ankyrin repeat protein
									12.849	Translation	JL930782.1	unknow
									9.227	Translation	Unigene27355	mac perforin domain containing protein
									0.381	Translation	Unigene12877	f-box protein
									5.079	Translation	JL926544.1	unknow
									3.865	Translation	Unigene13347	glucan endo- -beta-glucosidase
									12.161	Translation	JL917035.1	unknow
									0.077	Translation	Unigene23428	protein kinase superfamily protein
									0.041	Translation	Unigene23428	protein kinase superfamily protein
									0.5	Translation	Unigene23428	protein kinase superfamily protein
									0.35	Translation	Unigene23428	protein kinase superfamily protein
									12.332	Translation	Unigene550	catalytic pyridoxal phosphate binding protein
									5.814	Translation	FJ237035.1	unknow
									3.216	Cleavage	Unigene25401	protein
									13.522	Translation	JL899910.1	unknow
									5.355	Translation	Unigene51271	pap-specific phosphatase hal2-like
									18.908	Translation	Unigene26752	unknow
									0.829	Translation	Unigene27989	unknow
									0.263	Translation	Unigene27989	unknow
									2.923	Translation	Unigene14741	probable glucuronoxylan glucuronosyltransferase irx7-like
									6.223	Translation	Unigene1523	zinc finger ccch domain-containing protein 46
									8.815	Translation	JL926366.1	unknow
									13.443	Translation	Unigene38825	kinase interacting protein 1
									11.635	Translation	JL931045.1	unknow
									8.632	Translation	JL936733.1	unknow
									7.362	Translation	Unigene20135	acetyl- synthetase
									14.093	Translation	Unigene31606	nhl repeat-containing
31	mir172	47	216	51	296	1.37037	CGAATCTTGATGATGCTGCAT	ath-miR172a	9.234	Cleavage	Unigene17728	apetala2-like protein
									7.697	Cleavage	JL937317.1	unknow
									19.103	Cleavage	Unigene50628	ethylene-responsive transcription factor rap2-7-like
									18.586	Cleavage	JL917306.1	unknow
									20.29	Cleavage	Unigene52402	floral homeotic protein apetala 2-like
									6.258	Cleavage	JL929768.1	unknow
									10.131	Cleavage	JL928698.1	unknow
									18.727	Cleavage	JL931042.1	unknow
									11.431	Cleavage	JL931772.1	unknow
									15.278	Translation	Unigene81333	retrotransposon unclassified
32	mir395	32	134	38	223	1.66418	GTGAAGTGTTCGGATCGCTGC	osa-miR395x	24.22	Cleavage	Unigene49110	unknow
									20.905	Cleavage	Unigene49111	potassium transporter 8-like
									22.076	Cleavage	JL927097.1	unknow
									12.905	Translation	JL914129.1	unknow
									15.929	Cleavage	JL943483.1	unknow
33	mir398	22	152	20	149	0.980263	TGTGTTCTCAGGTCGCCCCCG	zma-miR398a	23.874	Cleavage	JL926474.1	unknow
34	mir399	25	40	14	37	0.925	GCCGCAAGGAGATCTGCTCAC	ptc-miR399k	19.685	Cleavage	Unigene29470	transcription factor
									15.139	Cleavage	Unigene14209	transcription factor myb4
									20.647	Cleavage	Unigene79831	retrotransposon unclassified
									16.803	Cleavage	Unigene19309	conserved hypothetical protein
35	mir160	14	39	6	29	0.74359	TGCCTGGCTCCCTGTATGCCA	ath-miR160a	21.864	Cleavage	Unigene56301	auxin response
									19.492	Cleavage	Unigene51823	glutathione s-transferase-like partial
36	mir394	2	3	1	27	9	TTGGCATTCTGTCCACCTCC	ath-miR394a	18.26	Cleavage	Unigene31359	f-box family protein
									18.682	Cleavage	JL923473.1	unknow
									14.357	Translation	Unigene73299	transposon mutator sub-class
									23.943	Cleavage	JL941883.1	unknow
									15.069	Cleavage	JL913314.1	unknow
									10.693	Translation	Unigene2428	protein brassinazole-resistant 2
37	mir393	9	13	8	19	1.46154	TTCCAAAGGGATCGCATTGATC	csi-miR393	22.728	Cleavage	Unigene101397	transport inhibitor response 1
									21.366	Cleavage	Unigene5908	transport inhibitor response 1
									16.406	Cleavage	JL899131.1	unknow
									10.546	Cleavage	JL942383.1	unknow
									23.775	Translation	Unigene12973	protein binding protein
38	mir171*		18		555	30.8333	AGATATTGGAACGGTTCAATC	aly-miR171c*	12.565	Cleavage	Unigene39579	unknow
									16.139	Cleavage	JL910448.1	unknow
									14.029	Cleavage	JL908459.1	unknow
									16.886	Cleavage	Unigene96900	endonuclease-reverse transcriptase -e01
									9.432	Cleavage	JL915554.1	unknow
									14.139	Cleavage	JL914405.1	unknow
39	mir482*	47	244	46	284	1.16393	GGGGAGAATAGAAGGAGCCAT	zma-miR482*	6.291	Cleavage	JL927574.1	unknow
									5.679	Translation	Unigene26724	aspartate aminotransferase
									9.969	Cleavage	Unigene15603	aspartate aminotransferase
									15.843	Cleavage	JL942765.1	unknow
									15.5	Cleavage	Unigene12416	PREDICTED: uncharacterized protein LOC100248664
									21.988	Cleavage	Unigene7309	unknow
									16.875	Cleavage	JL910593.1	unknow
									15.689	Cleavage	Unigene10108	short-chain dehydrogenase reductase
									12.985	Translation	JL933455.1	unknow
									18.726	Cleavage	Unigene49141	e3 ubiquitin protein ligase
									18.052	Translation	Unigene39300	PREDICTED: uncharacterized protein LOC100241871
									12.529	Translation	Unigene51596	15-cis-zeta-carotene isomerase
40	MIR408*						TGGGATGAGGCAGAGCATGA	ahy-miR408-5p	15.132	Cleavage	JL899390.1	phospholipase a-2-activating
									17.951	Cleavage	JL932928.1	cytochrome c1- heme mitochondrial-like
									20.22	Cleavage	JL936336.1	probable cation-transporting atpase-like
									14.586	Cleavage	Unigene137	agenet domain containing expressed
									24.346	Cleavage	Unigene13717	probable cation-transporting atpase-like
									14.586	Cleavage	Unigene15654	cytochrome c1- heme mitochondrial-like
									13.237	Translation	Unigene6152	cytochrome c1 partial
41	mir2911	46	98	49	388	3.95918	GCCGGCCGGGGGACGGACTGGGA	peu-miR2911	17	Cleavage	JL941686.1	phospholipase c
